# Supplementary material for: Transcriptomic Analysis of Soil Grown T. aestivum cv. Root to Reveal the Changes in Expression of Genes in Response to Multiple Nutrients Deficiency
Source: Front Plant Sci. 2017 Jun 22;8:1025. doi: 10.3389/fpls.2017.01025 (PMC5479913; doi:10.3389/fpls.2017.01025)
Supplement: Table S1 — List of NRGs expreesed in wheat root under different nutrients deficiency conditions and their fold change value and other annotated explanation. [file Table1.XLSX]

## Sheet: Table S1
Probe Set ID	Fold Chang Vale	Ragulation	Gene ID	Transcript Name / Discription	Gene Ontology Biological Process	Gene Ontology Cellular Component	Gene Ontology Molecular Function
DEGs under potassium (K) deficiency condition
TaAffx.111940.1.S1_s_at	3.24437	up	AY575717	monococcum vacuolar invertase1	GO:0005975;carbohydrate metabolic process
Ta.113.1.S1_at	3.2821	up	U16709.1	high-affinity potassium uptake transporter (hkt1)	GO:0051179;localization	GO:0016023;cytoplasmic membrane-bounded vesicle	GO:0015075; ion transmembrane transporter activity
Ta.27098.1.S1_at	2.87857	up	BQ167532	Defensin and Defensin-like DEFL family	GO:0006950; response to stress	GO:0016023;cytoplasmic membrane-bounded vesicle
Ta.21108.1.S1_at	3.20121	up	CA648984	cytochrome P450			GO:0016491;oxidoreductase activity
Ta.27235.1.S1_at	7.34326	up	BT009580.1	DC1 domain-containing protein			GO:0046872;metal ion binding
TaAffx.143995.24.S1_at	5.63907	up	AJ698954	tetratricopeptide repeat domain containing protein,			GO:0005488; binding
Ta.5145.1.S1_at	3.33088	up	BJ282340	nicotianamine synthase			GO:0030410;nicotianamine synthase activity
Ta.5145.1.S1_x_at	3.50878	up	BJ282340	nicotianamine synthase			GO:0030410;nicotianamine synthase activity
Ta.5145.4.S1_at	2.80772	up	BJ286574	nicotianamine synthase	GO:0034641; cellular nitrogen compound metabolic process		GO:0030410;nicotianamine synthase activity
Ta.4936.1.S1_at	2.20397	up	BJ274189	CAMK includes calcium/calmodulin depedent protein kinases			GO:0004674;protein serine/threonine kinase activity
Ta.9599.1.S1_a_at	2.23227	up	BJ229788	glutathione S-transferase		GO:0016023;cytoplasmic membrane-bounded vesicle
Ta.5549.1.S1_a_at	4.81076	up	CK195601	nicotianamine synthase			GO:0030410;nicotianamine synthase activity
Ta.5549.1.S1_x_at	3.95026	up	CK195601	nicotianamine synthase			GO:0030410;nicotianamine synthase activity
Ta.975.1.S1_a_at	3.56137	up	CA658987	glutaredoxin family protein
Ta.975.2.S1_at	3.20504	up	CK217120
Ta.975.2.S1_x_at	3.34021	up	CK217120
Ta.5549.2.A1_at	5.04168	up	BJ281448	nicotianamine synthase			GO:0030410;nicotianamine synthase activity
Ta.5549.2.A1_x_at	4.64642	up	BJ281448	nicotianamine synthase			GO:0030410;nicotianamine synthase activity
Ta.4928.1.S1_at	2.01182	up	CK211339
Ta.5549.3.S1_at	4.33568	up	CD878292	nicotianamine synthase			GO:0030410;nicotianamine synthase activity
Ta.9143.1.S1_at	2.01171	up	CD374115	NOD26-like intrinsic protein		GO:0016020;membrane	GO:0005215;transporter activity
Ta.21127.1.S1_at	3.05383	up	CA607301	Nitrate/Chlorate Transporter	GO:0015698; inorganic anion transport	GO:0016020;membrane	GO:0015075 ; ion transmembrane transporter activity
Ta.16731.1.S1_x_at	3.22703	up	CD872795
Ta.3784.2.S1_at	2.98895	up	BJ267344	glutathione S-transferase		GO:0016023; cytoplasmic membrane-bounded vesicle
Ta.13134.1.A1_at	4.66848	up	CK214709	hypothetical protein
Ta.25630.2.S1_a_at	2.19448	up	CA639038
Ta.25630.2.S1_a_at	2.0989	up	CA681267
Ta.12673.1.S1_at	2.71647	up	CA638726
Ta.22711.1.S1_at	2.65921	up	CA639394			GO:0016021; integral to membrane
Ta.14087.1.S1_at	3.14025	up	BE446498	gibberellin 20 oxidase 2	GO:0042398; cellular amino acid derivative biosynthetic process
Ta.21039.1.S1_at	2.13262	up	CA606888	retrotransposon protein
Ta.26981.2.S1_a_at	3.16517	up	CA618810		GO:0006118;electron transport
Ta.26108.1.A1_s_at	2.04083	up	CK214709	hypothetical protein	GO:0006508: proteolysis
Ta.1207.1.S1_at	2.21193	up	CA650490	OPR1; 12-oxophytodienoate reductase	GO:0009695 :12-oxophytodienoate reductase
Ta.1207.1.S1_x_at	2.12633	up	CA650490	OPR1; 12-oxophytodienoate reductase	GO:0009695 :12-oxophytodienoate reductase
Ta.18871.1.S1_x_at	2.57686	up	CA639125	cytochrome P450		GO:0005506;iron ion binding
Ta.26144.1.A1_at	2.38496	up	CK214660	fatty acyl coA reductase			GO:0003824;catalytic activity
Ta.26144.1.A1_s_at	2.18175	up	CK214660	fatty acyl coA reductase			GO:0003824;catalytic activity
Ta.937.1.A1_at	2.7006	up	BE443499				GO:0003824;catalytic activity
TaAffx.91995.1.A1_at	2.11482	up	BJ287381	Prolyl Oligopeptidase homologue		GO:0016020; membrane
Ta.25642.1.A1_at	2.13933	up	CD373549			GO:0043231; intracellular membrane-bounded organelle
TaAffx.6284.1.S1_at	6.21365	up	CA688900	Transcribed gene sequence
TaAffx.50337.1.S1_at	-2.07419	down	CA745341	Transcribed gene sequence
Ta.14247.2.S1_at	-2.33963	down	CA722714	Dehydrin	GO:0006950; response to stress
Ta.14247.2.S1_x_at	-2.19585	down	CA722714	Dehydrin	GO:0006950; response to stress
DEGs under potassium (Mg) deficiency condition
Ta.2690.1.S1_at	2.22008	up	BT009245.1	asparagine synthetase	GO:0034641; cellular nitrogen compound metabolic process
TaAffx.143995.24.S1_at	10.4406	up	AJ698954	tetratricopeptide repeat domain containing protein,			GO:0005488; binding
Ta.23260.1.S1_at	5.17343	up	CA747262	Transcribed gene sequence
Ta.3784.2.S1_at	3.65835	up	BJ267344	glutathione S-transferase		GO:0016023; cytoplasmic membrane-bounded vesicle
Ta.7053.1.S1_at	2.35466	up	BJ314526
Ta.13134.1.A1_at	5.9906	up	CK214709	hypothetical protein
TaAffx.19033.1.S1_at	2.63073	up	BJ266337				GO:0005488; binding
TaAffx.104595.1.S1_at	2.283	up	CA747319	Transcribed gene sequences		GO:0043231; intracellular membrane-bounded organelle
TaAffx.12526.1.S1_at	2.54398	up	BJ279280	expressed protein			GO:0016491; oxidoreductase activity
Ta.14087.1.S1_at	4.03674	up	BE446498	gibberellin 20 oxidase 2	GO:0042398; cellular amino acid derivative biosynthetic process
Ta.26108.1.A1_s_at	2.441	up	CK214709	hypothetical protein	GO:0006508: proteolysis
Ta.1207.1.S1_at	2.30961	up	CA650490	OPR1; 12-oxophytodienoate reductase	GO:0009695 :12-oxophytodienoate reductase
Ta.1207.1.S1_x_at	2.30136	up	CA650490	OPR1; 12-oxophytodienoate reductase	GO:0009695 :12-oxophytodienoate reductase
TaAffx.22814.1.S1_at	3.4125	up	CA744694	Transcribed gene sequence
Ta.15227.1.S1_at	4.71419	up	CA746776
Ta.7983.1.A1_at	2.4955	up	BQ161080				GO:0016491; oxidoreductase activity
Ta.22453.1.S1_at	8.14208	up	CA745977	Transcribed gene sequence
TaAffx.77682.1.S1_at	3.52516	up	CA744247	Transcribed gene sequence
TaAffx.59596.1.S1_at	2.03398	up	CA598254
TaAffx.112459.1.S1_at	2.0257	up	CA624152
TaAffx.50141.3.S1_s_at	2.91186	up	CA745229	78 KDA Glucose-Regulated Protein
Ta.24785.1.A1_at	-2.37558	down	BG908438	sulfoquinovosyltransferase / sulfolipid synthase		GO:004444; cytoplasmic part
Ta.12413.1.S1_at	-2.3292	down	CA725003	phosphoethanolamine/phosphocholine		GO:0016020; menbarane
Ta.16716.1.S1_x_at	-2.03856	down	CA611390	P40
Ta.6831.1.S1_at	-2.71998	down	BJ305885	SPX domain containing protein
TaAffx.11942.1.A1_at	-2.88768	down	BJ311511	expressed protein		GO:0043231; intracellular membrane-bounded organelle
TaAffx.64258.1.A1_at	-2.669	down	BJ307743	purple acid phosphatase	GO:0050896; response to stimulus		GO:0046872 ; metal ion binding
Ta.13989.1.S1_at	-2.34524	down	BQ788879	miRNA Induced by Phosphate Starvation 1
TaAffx.114235.1.S1_at	-2.56692	down	CA596310	Transcribed gene sequence
DEGs under potassium N deficiency condition Vs Control
Ta.9987.1.S1_x_at	-3.02628	down	CD889338	Defensin and Defensin-like DEFL family	GO:0006950; response to stress
Ta.21350.2.S1_at	-3.79483	down	BJ224860	Bowman-Birk type bran trypsin inhibitor		GO:0005576;extracellular region	GO:0008233; peptidase activity
Ta.27751.3.S1_at	-2.23146	down	CK211496	photosystem I protein		GO:0016021; integral to membrane
Ta.5145.1.S1_at	-3.21534	down	BJ282340	nicotianamine synthase			GO:0030410;nicotianamine synthase activity
Ta.5145.1.S1_x_at	-2.95454	down	BJ282340	nicotianamine synthase			GO:0030410;nicotianamine synthase activity
Ta.27793.2.S1_x_at	-3.20873	down	CK218048	Photosystem II protein		GO:0044424:intercellular part
Ta.5145.4.S1_at	-2.65886	down	BJ286574	nicotianamine synthase	GO:0034641; cellular nitrogen compound metabolic process		GO:0030410;nicotianamine synthase activity
Ta.6744.1.S1_at	-12.5811	down	BJ264395
Ta.21379.1.S1_at	-2.0114	down	CA674527	potassium channel protein	GO:0006811:ion transport	GO:0043227;membrane-bounded organelle	GO:0022891; substrate-specific transmembrane transporter activity
Ta.556.1.S1_at	-3.53769	down	CA671780	lipase protein			GO:0003824;catalytic activity
Ta.556.1.S1_x_at	-3.18172	down	CA671780	cysteine proteinase			GO:0003824;catalytic activity
Ta.9492.1.S1_at	-6.33563	down	BQ161477	glycerophosphoryl diester phosphodiesterase family protein		GO:0016023:cytoplasmic membrane-bounded vesicle
Ta.5957.1.S1_at	-2.65167	down	CA712800	SPX domain containing protein
Ta.3186.1.A1_at	-2.37457	down	CK211502	Ser/Thr protein phosphatase family protein	GO:0006796; phosphate metabolic process		GO:0003824;catalytic activity
Ta.6770.1.S1_s_at	-3.97813	down	BQ168403	glycerophosphoryl diester phosphodiesterase family protein	GO:0044262; cellular carbohydrate metabolic process
Ta.21127.1.S1_at	-2.99713	down	CA607301	Nitrate/Chlorate Transporter	GO:0015698; inorganic anion transport	GO:0016020 ; membrane	GO:0015075 ; ion transmembrane transporter activity
Ta.1029.1.S1_x_at	-2.00771	down	BE444819
Ta.10192.1.A1_at	-2.37706	down	AJ615623			GO:0005576;extracellular region
Ta.667.1.A1_at	-3.04839	down	BG907987	integral membrane HPP family protein		GO:0016021; integral to membrane
Ta.6744.2.S1_s_at	-10.7559	down	CA659044
Ta.4399.1.S1_x_at	-19.9697	down	BJ265699
TaAffx.3993.1.S1_at	-2.54613	down	CD861973	DUF260 domain containing protein
Ta.24785.1.A1_at	-4.42379	down	BG908438	sulfoquinovosyltransferase / sulfolipid synthase		GO:004444; cytoplasmic part
Ta.10310.3.S1_at	-2.16872	down	CK154278		GO:0006950; response to stress
Ta.4360.1.A1_at	-2.213	down	CA681333	glycosyl transferase	GO:0009058;biosynthetic process
Ta.23095.1.S1_at	-4.77223	down	CA602830	glycerophosphoryl diester phosphodiesterase family protein	GO:0044262:cellular carbohydrate metabolic process
Ta.12673.1.S1_at	-2.32043	down	CA638726
Ta.3581.2.S1_x_at	-2.965	down	CA600874	photosystem I subunit F
Ta.21039.1.S1_at	-2.07645	down	CA606888	retrotransposon protein
Ta.28002.1.A1_at	-2.84185	down	CK158750	CAMK includes calcium/calmodulin depedent protein kinases	GO:0006468;protein amino acid phosphorylation
Ta.12413.1.S1_at	-4.02244	down	CA725003	phosphoethanolamine/phosphocholine		GO:0016020; menbarane
Ta.25609.1.S1_at	-2.28398	down	CD490706	CBL-interacting protein kinase 15	GO:0006468;protein amino acid phosphorylation
Ta.19715.1.S1_at	-3.79267	down	CD881097	phosphate transporter 1	GO:15698;inorganic anion transport	GO:0016021:integral to membrane
Ta.23390.1.S1_at	-2.23598	down	CA610110
Ta.22712.1.S1_at	-4.67934	down	CA605507
Ta.8356.1.S1_at	-2.48236	down	BQ161783
Ta.8356.1.S1_s_at	-2.50751	down	BQ161783
Ta.13993.1.S1_x_at	-4.69986	down	BQ788965	SPX domain-containing protein
Ta.16716.1.S1_x_at	-5.36806	down	CA611390	P40
Ta.23191.1.S1_at	-3.65134	down	CA742872
Ta.11928.1.A1_at	-2.18495	down	BQ171080
Ta.18257.1.A1_x_at	-3.21956	down	CA632617
Ta.15067.1.S1_at	-2.18212	down	CD876309
Ta.15067.1.S1_x_at	-2.15365	down	CD876309
TaAffx.104994.1.S1_at	-3.44766	down	CA646532	SPX domain containing protein			GO:0003824;catalytic activity
TaAffx.115546.1.S1_at	-4.2771	down	CA615160				GO:0003824;catalytic activity
Ta.6831.1.S1_at	-13.4555	down	BJ305885	SPX domain containing protein
TaAffx.11942.1.A1_at	-5.9661	down	BJ311511	expressed protein		GO:0043231: intracellular membrane-bounded organelle
TaAffx.64258.1.A1_at	-7.58474	down	BJ307743	purple acid phosphatase	GO:0050896; response to stimulus		GO:0046872 ; metal ion binding
TaAffx.91995.1.A1_at	-2.24078	down	BJ287381	Prolyl Oligopeptidase homologue		GO:0016020; membrane
Ta.5640.2.A1_x_at	-2.05419	down	BJ286151	peroxidase precursor		GO:0016023; cytoplasmic membrane-bounded vesicle
Ta.13989.1.S1_at	-36.2826	down	BQ788879	miRNA Induced by Phosphate Starvation 1
Ta.16582.1.S1_at	-2.34589	down	CA609054
Ta.13232.2.S1_at	-2.07324	down	BQ166297
Ta.14013.1.S1_at	-2.35149	down	BQ789581	SPX domain containing protein
Ta.18486.1.S1_at	-4.14581	down	CA637713
Ta.24434.1.S1_at	-2.8336	down	CA642264
Ta.28002.2.A1_a_at	-2.59066	down	CA655039	CAMK includes calcium/calmodulin depedent protein kinases,	GO:0006468;protein amino acid phosphorylation
Ta.28002.2.A1_at	-2.3931	down	CA655039	CAMK includes calcium/calmodulin depedent protein kinases,	GO:0006468;protein amino acid phosphorylation
TaAffx.114235.1.S1_at	-3.68088	down	CA596310	Transcribed gene sequence
TaAffx.53053.1.S1_at	-2.36299	down	CA697147
TaAffx.9237.1.S1_at	-3.73067	down	CA606590
TaAffx.57156.1.S1_at	-2.21696	down	CA635581
TaAffx.57156.1.S1_x_at	-2.37785	down	CA635581
TaAffx.111546.1.S1_s_at	-4.27821	down	CA638102
TaAffx.111546.1.S1_x_at	-2.39504	down	CA638102
Ta.64.1.S1_at	2.0675	up	CD906539	Metallothionein(class II)			GO:0046872;metal ion binding
Ta.23260.1.S1_at	5.46864	up	CA747262	Transcribed gene sequence
Ta.28838.2.S1_at	2.28686	up	BJ299408	late embryogenesis abundant domain-containing protein		GO:0044464; cell part
Ta.30950.1.A1_x_at	2.09393	up	BJ219294	glycosyl hydrolases
Ta.20483.1.S1_at	2.11741	up	CA718376	Dehydrin	GO:0006950; response to stress
Ta.20483.2.S1_x_at	2.14952	up	CD909074	Dehydrin	GO:0006950; response to stress
Ta.3504.1.A1_at	2.41061	up	CK163751	asparaginase gene	GO:0034641;cellular nitrogen compound metabolic process
Ta.12787.1.S1_at	2.31587	up	CD901150	40S ribosomal protein S26
Ta.5972.1.A1_at	3.04173	up	BQ165954	Transcribed gene sequences
Ta.9641.1.A1_a_at	2.13416	up	BJ247599	glycosyl hydrolases	GO:0005975;carbohydrate metabolic process
Ta.27001.2.S1_at	2.40185	up	BJ298679	late embryogenesis abundant protein		GO:0005739; mitochondrion
Ta.22049.1.S1_at	2.19941	up	CD909599	Transcription activator-related protein
TaAffx.116604.1.S1_at	2.11334	up	CD490483	expressed protein		GO:0016020; menbarane
TaAffx.50337.1.S1_at	2.0879	up	CA745341	Transcribed gene sequence
TaAffx.22814.1.S1_at	3.22948	up	CA744694	Transcribed gene sequence
Ta.15227.1.S1_at	5.24221	up	CA746776
Ta.22453.1.S1_at	8.0144	up	CA745977	Transcribed gene sequence
TaAffx.77682.1.S1_at	3.27366	up	CA744247	Transcribed gene sequence
TaAffx.104823.1.S1_at	2.078	up	CA744333	Transcribed gene sequence
Ta.3504.2.A1_at	2.11962	up	CA683846		GO:0034641;cellular nitrogen compound metabolic process
TaAffx.119073.1.S1_at	2.52928	up	BJ292311	cytochrome P450
TaAffx.50131.1.S1_at	2.21051	up	CA745575
TaAffx.50141.3.S1_s_at	2.69452	up	CA745229	78 KDA Glucose-Regulated Protein
DEGs under potassium P deficiency condition Vs Control
Ta.2148.1.S1_x_at	-2.10754	down	AF271260.1		GO:0006950 ; response to stress		GO:0005488; binding
Ta.254.1.S1_s_at	-2.10511	down	AF123609.1	cytochrome P450			GO:0005506;iron ion binding
Ta.216.1.S1_at	-2.06893	down	U91981.1	expansin precursor		GO:0016023;cytoplasmic membrane-bounded vesicle
Ta.30668.1.S1_at	-2.63597	down	AY543544.1	Triticum aestivum beta-expansin TaEXPB5 mRNA, complete cds		GO:0016023;cytoplasmic membrane-bounded vesicle
Ta.21108.1.S1_at	-2.40809	down	CA648984	cytochrome P450			GO:0016491;oxidoreductase activity
Ta.3927.1.S1_at	-2.33301	down	BT009095.1	thiamine biosynthesis protein thiC		GO:0009536;plastid
Ta.27156.1.S1_at	-2.11134	down	BT009507.1	sulfotransferase domain containing protein			GO:0016740 ; transferase activity
Ta.27027.1.S1_at	-2.0991	down	CA596068	leucine-rich repeat protein (LRR2)		GO:0043231;intracellular membrane-bounded organelle
Ta.5145.1.S1_at	-6.48555	down	BJ282340	nicotianamine synthase			GO:0030410;nicotianamine synthase activity
Ta.5145.1.S1_x_at	-5.84351	down	BJ282340	nicotianamine synthase			GO:0030410;nicotianamine synthase activity
Ta.28162.1.S1_at	-3.58819	down	CA644875	LTPL114 - Protease inhibitor/seed storage/LTP family protein precursor		GO:0043231;intracellular membrane-bounded organelle
Ta.7592.1.S1_at	-2.12432	down	BJ219357	CSLF6 - cellulose synthase-like family
Ta.5652.1.S1_at	-2.54058	down	CA616310	aquaporin protein	GO:0006810;transport
Ta.5538.1.S1_at	-2.1336	down	CA650638	Cupin domain containing protein		GO:0043231;intracellular membrane-bounded organelle
Ta.3162.1.S1_at	-2.35004	down	BJ215513
Ta.2870.1.S1_at	-2.413	down	BJ263780	glutamine synthetase
Ta.27657.12.S1_at	-2.29764	down	CD869995	Histone H2A protein
Ta.5145.4.S1_at	-4.42706	down	BJ286574	nicotianamine synthase	GO:0034641;cellular nitrogen compound metabolic process		GO:0030410;nicotianamine synthase activity
Ta.18487.1.S1_x_at	-3.57822	down	CA601073		GO:0006950; response to stress
Ta.6253.1.S1_a_at	-2.29162	down	BQ238112	cyclin
Ta.11367.1.A1_at	-2.00446	down	BJ214953	serine/threonine-protein kinase
Ta.24199.1.S1_a_at	-2.56941	down	BJ251108	beta-galactosidase precursor		GO:0016023;cytoplasmic membrane-bounded vesicle
Ta.5640.1.S1_at	-2.01385	down	BJ282669	peroxidase precursor		GO:0016020; menbarane
Ta.24687.1.S1_at	-2.67648	down	CA638310	peroxidase precursor		GO:0016023;cytoplasmic membrane-bounded vesicle
Ta.22998.1.S1_at	-2.27499	down	CA722050	cytochrome P450			GO:0005506;iron ion binding
Ta.5148.1.S1_a_at	-2.65983	down	CK195059	xylem cysteine proteinase 2 precursor		GO:0016023;cytoplasmic membrane-bounded vesicle
Ta.994.1.S1_at	-3.79802	down	CK200364	LTPL114 - Protease inhibitor/seed storage/LTP family protein precursor		GO:0016023;cytoplasmic membrane-bounded vesicle
Ta.994.1.S1_x_at	-3.64945	down	CK200364	LTPL114 - Protease inhibitor/seed storage/LTP family protein precursor		GO:0016023;cytoplasmic membrane-bounded vesicle
Ta.14492.1.S1_at	-2.85402	down	CK199539	LTPL114 - Protease inhibitor/seed storage/LTP family protein precursor		GO:0016023;cytoplasmic membrane-bounded vesicle
Ta.1840.1.S1_a_at	-2.70731	down	CK152019	LTPL121 - Protease inhibitor/seed storage/LTP family protein precursor		GO:0016023;cytoplasmic membrane-bounded vesicle
Ta.1840.1.S1_at	-3.50082	down	CK152019	LTPL121 - Protease inhibitor/seed storage/LTP family protein precursor		GO:0016023;Cytoplasmic membrane-bounded vesicle
Ta.1840.1.S1_x_at	-3.12347	down	CK152019	LTPL121 - Protease inhibitor/seed storage/LTP family protein precursor		GO:0016023;cytoplasmic membrane-bounded vesicle
Ta.1840.2.S1_x_at	-2.4271	down	CK152019	14 kDa proline-rich protein		GO:0016023;cytoplasmic membrane-bounded vesicle
Ta.5148.2.S1_x_at	-2.6971	down	CK196440	fruit bromelain precursor	GO:0006508;proteolysis	GO:0016023;cytoplasmic membrane-bounded vesicle
Ta.2746.1.S1_x_at	-2.34587	down	CK198851	peroxidase precursor	GO:0006804;peroxidase reaction	GO:0016023;cytoplasmic membrane-bounded vesicle	GO:0004601;peroxidase activity
Ta.6416.1.S1_at	-2.13919	down	CK154083	glycerol-3-phosphate acyltransferase		GO:0016020; membrane
TaAffx.69460.1.S1_at	-2.24207	down	CK215597	heat shock protein DnaJ			GO:0005488;binding
TaAffx.69460.1.S1_s_at	-2.5701	down	CK215597	heat shock protein DnaJ			GO:0005488;binding
Ta.3093.1.S1_a_at	-2.11644	down	CD453942	RPA1B - Putative single-stranded DNA binding complex subunit 1		GO:0005634:nucleus	GO:0003677;DNA binding
Ta.3093.1.S1_at	-2.04809	down	CD453942	RPA1B - Putative single-stranded DNA binding complex subunit 1		GO:0005634:nucleus	GO:0003677;DNA binding
Ta.3618.1.S1_at	-2.02784	down	CK200238	MCM5 - Putative minichromosome maintenance MCM complex subunit 5		GO:0005634:nucleus
Ta.9451.1.S1_x_at	-2.00398	down	CD492101	peroxidase precursor	GO:0006804; peroxidase reaction	GO:0016023;cytoplasmic membrane-bounded vesicle	GO:0004601; peroxidase activity
Ta.14587.1.S1_at	-2.1763	down	CK207741	HMG1/2, putative, expressed			GO:0003677;DNA binding
Ta.5435.1.S1_x_at	-3.65828	down	CA639073	LTPL114 - Protease inhibitor/seed storage/LTP family protein precursor		GO:0043231;intracellular membrane-bounded organelle
Ta.5348.1.S1_x_at	-3.32976	down	CA611322	LTPL114 - Protease inhibitor/seed storage/LTP family protein precursor		GO:0043231;intracellular membrane-bounded organelle
Ta.5431.1.S1_x_at	-2.12696	down	CK192992	fruit bromelain precursor, putative		GO:0043231;intracellular membrane-bounded organelle
Ta.14580.1.S1_at	-2.93674	down	CK199688	peroxidase precursor			GO:0020037;heme binding
Ta.9396.1.S1_a_at	-2.26828	down	CA606310	glycosyl hydrolases family 16		GO:0043227;membrane-bounded organelle
Ta.9396.1.S1_x_at	-2.56079	down	CA606310	glycosyl hydrolases family 16		GO:0043227;membrane-bounded organelle
Ta.5458.1.S1_x_at	-2.4093	down	CA615319	BURP domain containing protein		GO:0016023; cytoplasmic membrane-bounded vesicle
Ta.9288.1.S1_x_at	-2.40026	down	CK152619	peroxidase precursor	GO:0006804;peroxidase reaction	GO:0016023; cytoplasmic membrane-bounded vesicle
Ta.19183.1.S1_at	-2.49158	down	BE445377	integral membrane protein TIGR01569 containing protein		GO:0016020; menbarane
Ta.19183.1.S1_x_at	-2.52438	down	BE445377	integral membrane protein TIGR01569 containing protein		GO:0016020; menbarane
Ta.13153.1.S1_s_at	-2.13658	down	BQ294913
Ta.5406.1.S1_at	-3.41533	down	CK195780	peroxidase precursor	GO:0006804;peroxidase reaction		GO:0020037;heme binding
Ta.7871.2.S1_a_at	-2.39095	down	CA708151	glycerol-3-phosphate dehydrogenase		GO:0005737;cytoplasm	GO:0016491;oxidoreductase activity
Ta.5153.1.S1_at	-2.0841	down	CA615740	POEI51 - Pollen Ole e I allergen and extensin family protein precursor	GO:0006118;electron transport	GO:0016023; cytoplasmic membrane-bounded vesicle
Ta.3093.2.A1_at	-2.22102	down	CA499821	RPA1B - Putative single-stranded DNA binding complex subunit 1		GO:0005634;nucleus	GO:0003677;DNA binding
Ta.5576.2.S1_a_at	-2.21245	down	CA627644	peroxidase precursor	GO:0006804;peroxidase reaction		GO:0020037;heme binding
Ta.952.2.S1_a_at	-2.97261	down	CA640640	peroxidase precursor			GO:0020037;heme binding
Ta.1464.2.S1_a_at	-2.57038	down	CA619486	major facilitator superfamily antiporter			GO:0020037;heme binding
Ta.8188.1.S1_at	-2.10321	down	CK200319	helix-loop-helix DNA-binding domain containing protein	GO:0045449;Regulation of transcription		GO:0003677;DNA binding
Ta.14580.2.S1_at	-4.13007	down	CA641197	peroxidase precursor	GO:0006804;peroxidase reaction		GO:0020037;heme binding
Ta.14580.2.S1_x_at	-4.13147	down	CA641197	peroxidase precursor	GO:0006804;peroxidase reaction		GO:0020037;heme binding
Ta.3093.3.A1_at	-2.58613	down	CN012478	RPA1B - Putative single-stranded DNA binding complex subunit 1		GO:0005634;nucleus
Ta.3923.1.S1_at	-2.82427	down	BJ245877
Ta.25856.1.S1_s_at	-2.56631	down	CD453704	bZIP transcription factor domain containing protein			GO:0003677;DNA binding
Ta.25856.1.S1_x_at	-2.41043	down	CD453704	bZIP transcription factor domain containing protein			GO:0003677;DNA binding
Ta.9044.1.S1_at	-2.66772	down	BQ162813
Ta.28814.1.S1_a_at	-2.14436	down	CA620583
Ta.8919.1.S1_at	-2.05704	down	BQ162635	nucleoside-triphosphatase
Ta.14580.3.S1_x_at	-4.974	down	CA614411	peroxidase precursor			GO:0020037;heme binding
Ta.2952.1.S1_at	-2.30848	down	BJ208107			GO:0005739; mitochondrion
Ta.26135.1.A1_at	-2.44994	down	CD452908	Jacalin-like lectin domain containing protein		GO:0016023;Cytoplasmic membrane-bounded vesicle
Ta.5151.1.S1_s_at	-2.4001	down	CA641283	retrotransposon protein		GO:0016023;Cytoplasmic membrane-bounded vesicle
Ta.5151.1.S1_x_at	-2.67319	down	CA641283	retrotransposon protein		GO:0016023;Cytoplasmic membrane-bounded vesicle
Ta.16683.1.A1_at	-4.17508	down	CA610934	BURP domain containing protein		GO:0005576; extracellular region
Ta.12409.1.A1_at	-2.2586	down	BQ172260	expressed protein
TaAffx.24477.1.S1_at	-2.11192	down	BJ265819	expressed protein	GO:0006950; response to stress	GO:0043231;intracellular membrane-bounded organelle
Ta.667.1.A1_at	-2.16059	down	BG907987	integral membrane HPP family protein		GO:0016021;integral to membrane
Ta.28528.1.S1_at	-2.1281	down	BJ284564	cupin domain containing protein		GO:0016023;cytoplasmic membrane-bounded vesicle	GO:0045735;nutrient reservoir activity
Ta.7496.1.S1_a_at	-2.10167	down	BJ231715	selT/selW/selH selenoprotein domain containing protein		GO:0005739; mitochondrion
TaAffx.12181.1.S1_at	-3.82384	down	BJ284081	nodulin MtN3 family protein, putative		GO:0016020; menbarane
TaAffx.37365.1.A1_at	-2.23533	down	BJ283195	peroxidase precursor	GO:0006804;peroxidase reaction		GO:0020037;heme binding
Ta.30933.1.A1_at	-2.20061	down	BJ282974	fruit bromelain precursor		GO:0043231; intracellular membrane-bounded organelle
Ta.5426.2.A1_a_at	-5.50542	down	BJ282865	cytochrome P450		GO:0043231; intracellular membrane-bounded organelle	GO:0020037;heme binding
Ta.5388.1.S1_a_at	-2.3471	down	CD864742	O-methyltransferase		GO:0043231; intracellular membrane-bounded organelle
TaAffx.29848.1.S1_at	-2.31099	down	CA741924	bHLH family protein	GO:0045449;Regulation of transcription
Ta.7539.1.A1_at	-2.08881	down	CD931119	kinesin motor domain containing protein			GO:0005524;ATP binding
TaAffx.73807.1.A1_at	-2.10793	down	CD927227	glycosyl hydrolases family 17			GO:0043169;cation binding
Ta.5642.1.A1_at	-2.03349	down	CA603646	peroxidase	GO:0006804;peroxidase reaction	GO:0016023;cytoplasmic membrane-bounded vesicle	GO:0004601;peroxidase activity
Ta.18318.1.S1_at	-2.08573	down	CA634272	annexin			GO:0005488; binding
Ta.13327.3.S1_a_at	-2.35403	down	CA642145	Jacalin-like lectin domain containing protein
Ta.13327.3.S1_x_at	-2.36621	down	CA642145	Jacalin-like lectin domain containing protein
Ta.13327.1.S1_x_at	-2.34293	down	CA642145	Jacalin-like lectin domain containing protein		GO:0044444;cytoplasmic part
Ta.19582.1.S1_at	-2.76759	down	CA653649	transferase family protein			GO:0016740;transferase activity
Ta.23377.1.S1_x_at	-3.81877	down	CK196448	LTPL114 - Protease inhibitor/seed storage/LTP family protein precursor		GO:0016023;cytoplasmic membrane-bounded vesicle
Ta.13950.1.S1_x_at	-3.64236	down	CK199480	LTPL114 - Protease inhibitor/seed storage/LTP family protein precursor		GO:0005576;extracellular region
Ta.14010.1.S1_at	-2.88221	down	CA644569	peroxidase precursor			GO:0020037;heme binding
Ta.20041.1.S1_x_at	-2.39947	down	CK216702	3-ketoacyl-CoA synthase		GO:0016023;cytoplasmic membrane-bounded vesicle
Ta.19183.2.S1_at	-3.20025	down	CA647961	integral membrane protein TIGR01569 containing protein		GO:0016020; menbarane
Ta.18965.1.S1_at	-2.19657	down	CA644912	plastocyanin-like domain containing protein		GO:0016023;cytoplasmic membrane-bounded vesicle
Ta.23068.1.S1_at	-2.27507	down	CD490652	pathogenesis-related Bet v I family protein	GO:0006950; response to stress
Ta.29637.1.S1_at	-2.38773	down	CK157328	peroxidase precursor
Ta.29534.1.S1_at	-2.68551	down	CK205689	cysteine protease 1 precursor		GO:0016023;cytoplasmic membrane-bounded vesicle
Ta.29534.1.S1_x_at	-2.87932	down	CK205689	cysteine protease 1 precursor		GO:0016023;cytoplasmic membrane-bounded vesicle
TaAffx.9139.1.S1_at	-2.09801	down	CA610818	BURP domain containing protein
Ta.1876.1.S1_s_at	-2.80865	down	BE443006	glycine-rich protein 2		GO:0005737;cytoplasm	GO:0003677;DNA binding
Ta.18957.1.S1_at	-2.05656	down	CD871490
Ta.18957.1.S1_x_at	-2.00147	down	CD871490
Ta.7826.1.S1_s_at	-2.28298	down	CK210306	methyladenine glycosylase		GO:0009536;plastid
Ta.4117.1.S1_x_at	-2.58562	down	CK210048	glycosyltransferase		GO:0005739; mitochondrion
Ta.29437.1.S1_at	-2.04849	down	BQ743562			GO:0016023;cytoplasmic membrane-bounded vesicle
Ta.2746.3.S1_x_at	-2.64991	down	CA612157	peroxidase precursor	GO:0006950; response to stress	GO:0016023;cytoplasmic membrane-bounded vesicle
Ta.8942.1.S1_at	-2.09494	down	BQ162668			GO:0016023;cytoplasmic membrane-bounded vesicle
TaAffx.33689.1.S1_s_at	-2.21615	down	BQ800688
Ta.21311.1.S1_at	-2.70921	down	CA607679	receptor protein kinase
Ta.26144.1.A1_at	-2.44602	down	CK214660	fatty acyl coA reductase			GO:0003824;catalytic activity
Ta.26144.1.A1_s_at	-2.38731	down	CK214660	fatty acyl coA reductase			GO:0003824;catalytic activity
TaAffx.72706.1.A1_at	-2.03013	down	BQ237008	CAMK_KIN1/SNF1/Nim1_like.16 - CAMK includes calcium/calmodulin depedent protein kinases		GO:0043231; intracellular membrane-bounded organelle
Ta.1807.1.S1_at	-4.46728	down	BE446158	peroxidase precursor			GO:0020037; heme binding
Ta.1807.1.S1_x_at	-4.19179	down	BE446158	peroxidase precursor			GO:0020037; heme binding
Ta.30837.1.S1_at	-2.57907	down	CN009929
Ta.6538.2.S1_at	-2.19535	down	CK214714	Core histone H2A/H2B/H3/H4 domain containing protein		GO:0005634;nucleus
Ta.13925.1.S1_at	-2.13867	down	BQ744106				GO:0004175;endopeptidase activity
Ta.5148.3.S1_x_at	-3.14785	down	CA640435	fruit bromelain precursor		GO:0016023;cytoplasmic membrane-bounded vesicle	GO:0004175;endopeptidase activity
Ta.18791.1.S1_at	-2.13114	down	CA642223	glycosyl hydrolases family 16
Ta.18125.1.S1_s_at	-2.63196	down	CN009627
Ta.1783.1.S1_at	-2.89767	down	BQ162798
TaAffx.81967.1.S1_at	-2.15521	down	CD453810	NADPH-dependent FMN reductase domain containing protein		GO:0016023;cytoplasmic membrane-bounded vesicle
TaAffx.37775.1.A1_s_at	-2.50633	down	BJ266103		GO:0045449;Regulation of transcription
Ta.7978.1.A1_at	-2.02234	down	CK165602
Ta.25277.1.A1_at	-2.04766	down	CD454885	glycosyl hydrolases	GO:0006073;cellular glucan metabolic process	GO:0016023;cytoplasmic membrane-bounded vesicle
Ta.14998.1.S1_at	-2.17007	down	CA686684
Ta.25187.1.A1_at	-2.97146	down	CA648378	integral membrane protein TIGR01569 containing protein
Ta.26259.1.S1_at	-2.12975	down	BQ294734	expressed protein
Ta.18779.1.S1_at	-2.10598	down	CA606473	glycosyl hydrolases		GO:0016023;cytoplasmic membrane-bounded vesicle
Ta.19273.1.S1_at	-2.22868	down	CA609165	expansin precursor		GO:0005576;extracellular region
Ta.8850.1.A1_x_at	-2.18424	down	BQ162508				GO:0003824;catalytic activity
TaAffx.106421.1.S1_at	-2.55629	down	CD933478	metal cation transporter		GO:0016023;cytoplasmic membrane-bounded vesicle	GO:0008270;zinc ion binding
TaAffx.111573.2.S1_at	-2.36241	down	CD879397			GO:0016023;cytoplasmic membrane-bounded vesicle
Ta.11367.2.S1_at	-2.07158	down	BJ207672	serine/threonine-protein kinase	GO:0034641;cellular nitrogen compound metabolic process
TaAffx.124214.1.S1_at	-2.17239	down	BJ268964	expressed protein	GO:0006996:organelle organization
TaAffx.107617.2.S1_x_at	-2.59363	down	CA711491			GO:0005737:cytoplasm
TaAffx.60291.1.S1_at	-2.04374	down	BJ303140	CESA1 - cellulose synthase		GO:0043231:intracellular membrane-bounded organelle	GO:0046872;metal ion binding
TaAffx.59304.1.A1_at	-2.36716	down	CA603808	receptor-like kinase RHG1	GO:0006468;protein amino acid phosphorylation
TaAffx.113545.1.S1_at	-2.03355	down	CD871079
TaAffx.52512.1.S1_at	-2.02393	down	BJ315600	CDT1A - Putative DNA replication initiation protein	GO:0006996;organelle organization
TaAffx.111144.1.S1_s_at	-2.31036	down	CA647216
TaAffx.119251.1.S1_s_at	-2.00324	down	BJ280851			GO:0005739; mitochondrion
TaAffx.111581.1.S1_at	-3.9526	down	CA637315
TaAffx.111101.1.S1_at	-2.06164	down	CA607410			GO:0016023;cytoplasmic membrane-bounded vesicle
Ta.20766.1.S1_at	-2.33616	down	CA639460				GO:0004175;endopeptidase activity
Ta.9343.2.S1_a_at	-2.28111	down	CA676171	expressed protein
TaAffx.113655.1.S1_at	-2.52346	down	CA607435	retrotransposon protein		GO:0016023;cytoplasmic membrane-bounded vesicle
TaAffx.59011.1.S1_at	-2.06304	down	CA610046
TaAffx.113660.1.S1_at	-2.85741	down	CA639042				GO:0004674;protein serine/threonine kinase activity
TaAffx.138472.1.S1_s_at	-3.40844	down	CA741943			GO:0016023;cytoplasmic membrane-bounded vesicle
Ta.6244.1.S1_at	-2.20305	down	BJ300381	Endoglucanase
Ta.5334.1.A1_at	-2.49897	down	BJ286184	peroxidase precursor	GO:0006979;response to oxidative stress	GO:0016023;cytoplasmic membrane-bounded vesicle	GO:0046872;metal ion binding
Ta.28802.3.S1_at	-2.17633	down	BJ228498	Core histone H2A/H2B/H3/H4 domain containing protein	GO:0006996;organelle organization	GO:0043231;intracellular membrane-bounded organelle
Ta.14010.3.S1_x_at	-3.63296	down	BJ285679	peroxidase precursor	GO:0050896; response to stimulus	GO:0016023;cytoplasmic membrane-bounded vesicle
Ta.29418.1.A1_at	-2.65228	down	BJ283945		GO:0050896; response to stimulus
TaAffx.65026.1.A1_at	-2.1989	down	BJ265948	TGF-beta receptor	GO:0051179;localization
TaAffx.91995.1.A1_at	-2.98979	down	BJ287381	Prolyl Oligopeptidase homologue		GO:0016020; membrane
TaAffx.12174.1.A1_at	-2.14285	down	BJ284664
TaAffx.12868.1.A1_at	-2.21402	down	BJ221203			GO:0016023; cytoplasmic membrane-bounded vesicle
TaAffx.119184.1.A1_at	-2.56843	down	BJ284871
Ta.5640.2.A1_x_at	-3.30907	down	BJ286151	peroxidase precursor		GO:0016023; cytoplasmic membrane-bounded vesicle
Ta.5244.1.A1_at	-2.07792	down	BJ279170			GO:0016023; cytoplasmic membrane-bounded vesicle
Ta.16624.1.S1_at	-2.23124	down	CA609925
Ta.18825.1.S1_at	-2.14841	down	CA642585
Ta.16173.1.S1_at	-2.62826	down	CA601938				GO:0003824;catalytic activity
Ta.19176.1.S1_at	-3.82702	down	CA648272
Ta.18949.1.S1_at	-2.99795	down	CA644625
Ta.8966.1.S1_at	-2.10164	down	BQ162701
Ta.8814.1.A1_at	-2.07541	down	BQ162445	xylanase inhibitor		GO:0016023;cytoplasmic membrane-bounded vesicle
Ta.1687.1.S1_at	-2.03467	down	BE443801
Ta.24624.1.S1_at	-2.42151	down	CA612281
Ta.25946.1.A1_at	-2.24585	down	CD454681	peroxidase precursor			GO:0020037;heme binding
Ta.9029.1.A1_at	-2.5416	down	BQ162791
Ta.25703.2.A1_s_at	-2.40603	down	AJ613050	flavonol synthase/flavanone 3-hydroxylase			GO:0016491;oxidoreductase activity
Ta.8805.1.A1_at	-3.0753	down	BQ162431	peroxidase precursor	GO:0006979;response to oxidative stress	GO:0016023;cytoplasmic membrane-bounded vesicle	GO:0020037;heme binding
Ta.12250.1.A1_at	-2.6763	down	BQ171945			GO:0016020;membrane
Ta.10626.1.A1_at	-2.39091	down	BQ166140
Ta.7934.2.S1_x_at	-2.40651	down	BQ160963
Ta.18703.1.S1_at	-2.60447	down	CA640998	expansin precursor		GO:0016023;cytoplasmic membrane-bounded vesicle
Ta.24423.1.S1_s_at	-2.70238	down	CA638337	expansin precursor		GO:0005576;extracellular region
Ta.8036.1.A1_at	-2.24486	down	BQ161162	transposon protein			GO:0003824;catalytic activity
Ta.8808.1.A1_at	-2.4406	down	BQ162437	C2 domain containing protein
TaAffx.69891.1.S1_at	-2.10093	down	AJ614437
Ta.19473.1.S1_at	-5.41579	down	CA652311
Ta.19473.1.S1_x_at	-4.09456	down	CA652311
TaAffx.67846.1.A1_at	-2.08477	down	BE515980
Ta.16765.1.S1_at	-2.20605	down	CA612089
Ta.19579.1.S1_at	-2.19455	down	CA653631
Ta.14492.2.S1_at	-2.13647	down	CA631890	LTPL143 - Protease inhibitor		GO:0016023;cytoplasmic membrane-bounded vesicle
Ta.16719.1.S1_at	-2.01961	down	CA611430				GO:0016740; transferase activity
Ta.16966.1.S1_at	-2.04279	down	CA616064
Ta.7781.1.A1_at	-2.45842	down	BQ160673
Ta.18596.1.S1_at	-2.53144	down	CA639374
Ta.19132.1.S1_at	-2.70063	down	CA647697
Ta.15028.1.S1_at	-2.19365	down	CA648438
TaAffx.15045.1.S1_at	-2.33558	down	AJ615889
TaAffx.59282.1.S1_x_at	-2.21804	down	CA604647
Ta.2973.1.S1_at	-2.12917	down	BJ208715
TaAffx.70070.1.S1_at	-2.02335	down	AJ610583
TaAffx.84394.1.S1_at	-3.59263	down	CA637726	Jacalin-like lectin domain containing protein		GO:0016023;cytoplasmic membrane-bounded vesicle
TaAffx.113831.1.S1_at	-3.3481	down	CA604215			GO:0016023;cytoplasmic membrane-bounded vesicle
Ta.994.3.S1_at	-2.78553	down	CA604487	LTPL114 - Protease inhibitor/seed storage/LTP family protein precursor		GO:0016023;cytoplasmic membrane-bounded vesicle
Ta.994.3.S1_x_at	-2.84588	down	CA604487	LTPL114 - Protease inhibitor/seed storage/LTP family protein precursor		GO:0016023;cytoplasmic membrane-bounded vesicle
TaAffx.23712.1.S1_at	-2.02421	down	CA731486	expressed protein			GO:0003676;nucleic acid binding
TaAffx.4871.1.S1_at	-2.36511	down	CA729872	kinesin motor domain containing protein	GO:0009987;cellular process
TaAffx.59019.1.S1_at	-2.0076	down	CA609942
TaAffx.82031.1.S1_s_at	-3.05895	down	CA678575	peroxidase precursor			GO:0020037;heme binding
TaAffx.84102.1.S1_at	-2.28798	down	CA644687	glycosyl hydrolases family 16	GO:005975;carbohydrate metabolic process	GO:0009536;plastid
Ta.4117.3.S1_x_at	-2.10666	down	CA647624	glycosyltransferase		GO:0043231;intracellular membrane-bounded organelle
TaAffx.57920.2.S1_s_at	-2.67036	down	BJ223787			GO:0016023;cytoplasmic membrane-bounded vesicle
TaAffx.59372.1.S1_at	-2.21329	down	CA601935	periplasmic beta-glucosidase precursor	GO:0034641;cellular nitrogen compound metabolic process	GO:0016023;cytoplasmic membrane-bounded vesicle	GO:0016798; hydrolase activity, acting on glycosyl bonds
TaAffx.29217.1.S1_at	-2.12357	down	CA647871	dirigent		GO:0016023;cytoplasmic membrane-bounded vesicle
TaAffx.80149.1.S1_x_at	-2.00293	down	CA701181			GO:0005886;plasma membrane
TaAffx.79196.1.S1_at	-3.12199	down	CA719937	Jacalin-like lectin domain containing protein,			GO:0005488; binding
TaAffx.29542.1.S1_at	-2.02169	down	CA640664	white-brown complex homolog protein	GO:0050896;response to stimulus
TaAffx.139502.1.S1_at	-2.07077	down	BJ279268	peroxidase precursor
Ta.4210.3.S1_at	-2.31559	down	CA720335	transketolase		GO:0005623;Cell	GO:0016787:hydrolase activity
TaAffx.51582.1.S1_s_at	-2.31294	down	CA723376				GO:0046872;metal ion binding
TaAffx.86321.1.S1_at	-2.63302	down	CA611186	expansin precursor		GO:0016023;cytoplasmic membrane-bounded vesicle
TaAffx.9025.1.S1_at	-2.33546	down	CA615839	oxidoreductase	GO:0008152;metabolic process
Ta.15889.3.A1_a_at	-2.04186	down	BJ213871	C-5 cytosine-specific DNA methylase
TaAffx.84010.2.S1_s_at	-2.32757	down	CA646408
TaAffx.58840.1.S1_at	-2.51264	down	CA614473
Ta.12850.1.A1_at	-2.60217	down	CA643781
TaAffx.111224.1.S1_at	-2.52533	down	CA645393	peroxidase		GO:0016023;cytoplasmic membrane-bounded vesicle
TaAffx.111224.1.S1_x_at	-2.3868	down	CA645393	peroxidase		GO:0016023;cytoplasmic membrane-bounded vesicle
TaAffx.111110.1.S1_at	-2.32781	down	CA647773
TaAffx.9339.1.S1_at	-2.22081	down	CA601993
TaAffx.65472.1.S1_x_at	-2.14843	down	BJ244601
Ta.226.1.S1_at	2.03419	up	AF139915.1	late embryogenesis abundant protein,			GO:0003824;catalytic activity
Ta.23659.1.S1_at	2.39736	up	AY148491.1	late embryogenesis abundant protein,			GO:0003824;catalytic activity
Ta.64.1.S1_at	2.35003	up	CD906539	Metallothionein(class II)			GO:0046872;metal ion binding
Ta.9987.1.S1_x_at	2.45168	up	CD889338	Defensin and Defensin-like DEFL family	GO:0006950; response to stress
Ta.27094.1.S1_at	2.27582	up	BT009289.1	B-box zinc finger family protein		GO:0016023;cytoplasmic membrane-bounded vesicle	GO:0046872;metal ion binding
Ta.13811.1.S1_at	3.90542	up	CA660679	MYB family transcription factor		GO:0043231;intracellular membrane-bounded organelle
TaAffx.143995.24.S1_at	2.25764	up	AJ698954	tetratricopeptide repeat domain containing protein,			GO:0005488; binding
Ta.1327.1.S1_x_at	2.66145	up	BQ802752			GO:0016023; cytoplasmic membrane-bounded vesicle
Ta.23260.1.S1_at	10.1076	up	CA747262	Transcribed gene sequence
Ta.14035.1.S1_at	2.70704	up	BJ295552	late embryogenesis abundant protein
Ta.28838.1.S1_x_at	2.19009	up	BJ298179	late embryogenesis abundant domain-containing protein,		GO:0043229:intracellular organelle
Ta.28838.2.S1_at	3.60428	up	BJ299408	late embryogenesis abundant domain-containing protein		GO:0044464; cell part
Ta.303.2.S1_at	2.36007	up	CA668994	glutathione S-transferase		GO:0016023;cytoplasmic membrane-bounded vesicle
Ta.9063.1.S1_x_at	2.61749	up	CK169206	S-adenosyl-l-methionine decarboxylase leader peptide,	GO:0034641;cellular nitrogen compound metabolic process	GO:0043231:intracellular membrane-bounded organelle	GO:0004014;adenosylmethionine decarboxylase activity
Ta.5843.1.S1_x_at	3.56545	up	CD905348	late embryogenesis abundant protein	GO:0050896;response to stimulus
Ta.14497.1.S1_x_at	3.06652	up	CD914823				GO:0045735;nutrient reservoir activity
Ta.9389.2.S1_at	2.94076	up	BQ805303	seed maturation protein PM41		GO:0005739:mitochondrion
Ta.9600.1.S1_x_at	3.06092	up	CK211401	early light-induced protein		GO:0005623;Cell
Ta.5945.1.S1_at	2.85508	up	CD920884			GO:0016020;membrane
Ta.5915.2.S1_at	2.01837	up	CD913555	late embryogenesis abundant protein 1		GO:0005739:mitochondrion
Ta.23812.1.S1_a_at	3.36014	up	BJ291456	AWPM-19-like membrane family protein		GO:0016023;cytoplasmic membrane-bounded vesicle
Ta.26280.1.S1_at	2.1902	up	CD490563	AAA-type ATPase family protein		GO:0005623;Cell	GO:0005524;ATP binding
Ta.5734.1.S1_at	2.19309	up	CD917290	protein phosphatase 2C		GO:0005623;Cell	GO:0003824;catalytic activity
Ta.9564.1.S1_at	2.07989	up	BJ288777	universal stress protein domain containing protein	GO:0006950; response to stress
Ta.9564.1.S1_x_at	2.05967	up	BJ288777	universal stress protein domain containing protein	GO:0006950; response to stress
Ta.20483.1.S1_at	3.21029	up	CA718376	Dehydrin	GO:0006950; response to stress
Ta.28555.2.S1_at	2.36342	up	BJ290445	AWPM-19-like membrane family protein		GO:0016020;membrane
Ta.21508.1.A1_a_at	2.09421	up	BQ841934	expressed protein
Ta.21508.1.A1_at	2.01564	up	BQ841934	expressed protein
Ta.20483.3.A1_a_at	2.83382	up	BJ297765		GO:0006950; response to stress
Ta.20483.2.S1_x_at	3.34587	up	CD909074	Dehydrin	GO:0006950; response to stress
Ta.9063.2.A1_at	3.59348	up	CK151676	adenosylmethionine decarboxylase family protein			GO:0004014; adenosylmethionine decarboxylase activity
Ta.9063.2.A1_x_at	2.88972	up	CK151676	adenosylmethionine decarboxylase family protein			GO:0004014; adenosylmethionine decarboxylase activity
Ta.6770.1.S1_s_at	2.23519	up	BQ168403	glycerophosphoryl diester phosphodiesterase family protein	GO:0044262;cellular carbohydrate metabolic process
Ta.5899.1.S1_at	4.90291	up	BQ579542	expressed protein
Ta.12787.1.S1_at	3.56704	up	CD901150	40S ribosomal protein S26
Ta.5972.1.A1_at	6.41156	up	BQ165954	Transcribed gene sequences
Ta.13134.1.A1_at	2.05997	up	BQ170823	RESPONSE TO LOW SULFUR 3
TaAffx.104595.1.S1_at	4.9216	up	CA747319	Transcribed gene sequences		GO:0043231;intracellular membrane-bounded organelle
Ta.4826.2.S1_at	2.85334	up	CD907588	expressed protein
Ta.14269.1.A1_at	2.19712	up	BQ842799	heavy metal-associated domain containing protein, expressed
Ta.27001.2.S1_at	3.23722	up	BJ298679	late embryogenesis abundant protein		GO:0005739; mitochondrion
Ta.10760.1.S1_at	2.20027	up	BQ806324	retrotransposon protein		GO:0005739; mitochondrio
Ta.13396.1.S1_at	2.73411	up	BQ579546	late embryogenesis abundant group 1	GO:0050896;response to stimulus
Ta.29375.1.S1_at	2.6775	up	CD923033	late embryogenesis abundant protein	GO:0050896;response to stimulus
Ta.11849.1.S1_at	2.25595	up	CA596591	MYB family transcription factor		GO:0005634;nucleus
Ta.22049.1.S1_at	4.74373	up	CD909599	Transcription activator-related protein
TaAffx.34778.1.S1_at	2.08741	up	CK208279	HSF-type DNA-binding domain containing protein,
Ta.14224.1.S1_at	2.18852	up	CK214385
TaAffx.40031.1.S1_at	2.25438	up	CK211827
TaAffx.116604.1.S1_at	2.48519	up	CD490483	expressed protein		GO:0016020; menbarane
Ta.12413.1.S1_at	2.55766	up	CA725003	phosphoethanolamine/phosphocholine
Ta.22050.1.S1_at	3.34899	up	CD910291
Ta.1287.1.S1_at	2.55025	up	BQ167549	expressed protein
Ta.26997.1.S1_at	3.38319	up	CD490526	early light-induced protein
Ta.19303.1.S1_at	2.06922	up	BQ579574
Ta.25744.1.S1_at	4.16051	up	CD373726	MYB family transcription factor
Ta.23255.2.S1_at	2.5858	up	CA742665
TaAffx.4362.1.S1_at	2.57268	up	CA743798
TaAffx.50337.1.S1_at	6.23204	up	CA745341	Transcribed gene sequence
TaAffx.22814.1.S1_at	8.06986	up	CA744694	Transcribed gene sequence
Ta.6831.1.S1_at	2.80159	up	BJ305885	SPX domain containing protein
Ta.28533.1.S1_at	2.9117	up	BJ288885
Ta.13396.2.S1_at	2.34224	up	BJ287941
Ta.13396.2.S1_x_at	2.66615	up	BJ287941
Ta.5844.1.S1_at	4.25529	up	BJ290683
TaAffx.12097.1.A1_at	2.06948	up	BJ295537	expressed protein
Ta.14247.2.S1_at	2.20531	up	CA722714	Dehydrin	GO:0006950; response to stress
Ta.14247.2.S1_x_at	2.32625	up	CA722714	Dehydrin	GO:0006950; response to stress
TaAffx.65826.1.A1_s_at	2.12033	up	BJ219583
Ta.13989.1.S1_at	2.24845	up	BQ788879	miRNA Induced by Phosphate Starvation 1
Ta.15227.1.S1_at	13.2651	up	CA746776
Ta.7973.1.S1_at	2.02465	up	BQ161059	DUF567 domain containing protein
TaAffx.98914.1.A1_at	2.07935	up	CK216662	DUF567 domain containing protein
Ta.30509.1.A1_at	2.00622	up	CK211720
Ta.10768.1.A1_at	2.11097	up	BQ166508	nodulin MtN3 family protein
Ta.9063.3.S1_at	2.93697	up	CA606093	S-adenosyl-l-methionine decarboxylase	GO:0006576; cellular biogenic amine metabolic process	GO:0005739; mitochondrion	GO:0004014; adenosylmethionine decarboxylase activity
Ta.9063.3.S1_x_at	2.69902	up	CA606093	S-adenosyl-l-methionine decarboxylase leader peptide
Ta.28848.1.S1_at	2.69245	up	BQ579494
Ta.27970.1.A1_at	2.41848	up	CD921955	heavy metal-associated domain containing protein, expressed
TaAffx.46097.2.S1_at	2.83786	up	BQ806472
TaAffx.36633.1.A1_at	3.45481	up	BQ160718
Ta.22406.1.S1_at	7.95563	up	CA743242
Ta.22453.1.S1_at	12.9012	up	CA745977	Transcribed gene sequence
TaAffx.77682.1.S1_at	7.17169	up	CA744247	Transcribed gene sequence
TaAffx.4295.1.S1_at	2.7325	up	CA745666
TaAffx.104760.1.S1_at	2.1301	up	CA745203
TaAffx.104823.1.S1_at	2.28909	up	CA744333	Transcribed gene sequence
TaAffx.104920.1.S1_at	2.794	up	CA742933
TaAffx.52861.1.S1_at	2.32387	up	CA699681		GO:0045449;regulation of transcription
TaAffx.119073.1.S1_at	3.86437	up	BJ292311	cytochrome P450
TaAffx.53797.1.S1_s_at	2.21665	up	CA689088			GO:00043321;intracellular membrane-bounded organelle
TaAffx.22789.1.S1_at	3.46455	up	CA744951		GO:0042180;cellular ketone metabolic process	GO:00043321;intracellular membrane-bounded organelle
TaAffx.6447.1.S1_x_at	2.32365	up	CA685739			GO:0009536;plastid
TaAffx.4178.1.S1_at	2.07357	up	CB884236
TaAffx.78205.1.S1_at	2.43476	up	CA735994
TaAffx.9237.1.S1_at	2.19131	up	CA606590
TaAffx.50285.1.S1_at	3.91913	up	CA743197		GO:0015698;inorganic anion transport	GO:0016020;membrane	GO:0015075;ion transmembrane transporter activity
Ta.22083.1.S1_at	2.09736	up	CA721114
TaAffx.111546.1.S1_s_at	2.00142	up	CA638102
TaAffx.50141.3.S1_s_at	6.40715	up	CA745229	78 KDA Glucose-Regulated Protein
DEGs under potassium S deficiency condition Vs Control
TaAffx.143995.24.S1_at	3.00046	up	AJ698954	tetratricopeptide repeat domain containing protein,			GO:0005488; binding
Ta.5145.1.S1_at	2.0829	up	BJ282340	nicotianamine synthase			GO:0030410;nicotianamine synthase activity
Ta.5145.1.S1_x_at	2.10986	up	BJ282340	nicotianamine synthase			GO:0030410;nicotianamine synthase activity
Ta.23260.1.S1_at	3.64835	up	CA747262	Transcribed gene sequence
Ta.5549.1.S1_a_at	2.004	up	CK195601	nicotianamine synthase			GO:0030410;nicotianamine synthase activity
Ta.5549.2.A1_x_at	2.04996	up	BJ281448	nicotianamine synthase			GO:0030410;nicotianamine synthase activity
Ta.9063.2.A1_at	2.29138	up	CK151676	adenosylmethionine decarboxylase family protein			GO:0004014;adenosylmethionine decarboxylase activity
Ta.9063.2.A1_x_at	2.04832	up	CK151676	adenosylmethionine decarboxylase family protein			GO:0004014; adenosylmethionine decarboxylase activity
Ta.13134.1.A1_at	2.20877	up	BQ170823
TaAffx.104595.1.S1_at	2.28297	up	CA747319			GO:0043231;intracellular membrane-bounded organelle
Ta.3581.2.S1_x_at	2.30841	up	CA600874	photosystem I subunit F
TaAffx.22814.1.S1_at	2.88738	up	CA744694	Transcribed gene sequence
Ta.15227.1.S1_at	3.62051	up	CA746776
Ta.9063.3.S1_at	2.03974	up	CA606093	S-adenosyl-l-methionine decarboxylase	GO:0006576; cellular biogenic amine metabolic process	GO:0005739; mitochondrion	GO:0004014; adenosylmethionine decarboxylase activity
Ta.30882.1.S1_at	2.09014	up	CN012388
Ta.22453.1.S1_at	4.45757	up	CA745977	Transcribed gene sequence
TaAffx.77682.1.S1_at	2.82577	up	CA744247	Transcribed gene sequence
TaAffx.6284.1.S1_at	2.25411	up	CA688900	Transcribed gene sequence
TaAffx.50141.3.S1_s_at	2.84116	up	CA745229	78 KDA Glucose-Regulated Protein
Table S1. List of NRGs expreesed in wheat root under different nutrients deficiency conditions and their fold change value and other annotated explanation.
