# Supplementary material for: Transcriptomic Analysis of Soil Grown T. aestivum cv. Root to Reveal the Changes in Expression of Genes in Response to Multiple Nutrients Deficiency
Source: Front Plant Sci. 2017 Jun 22;8:1025. doi: 10.3389/fpls.2017.01025 (PMC5479913; doi:10.3389/fpls.2017.01025)
Supplement: Table S2 — Probes with annoteted Gene ID and description, playing role in atleast two nutrients deficiency conditions. Blank box represent that particular gene dose not expressed in respective deficiency. [file Table2.XLSX]

## Sheet: Table S2
Table S2: Probes with annoteted Gene ID and description, playing role in atleast two nutrients deficiency conditions. Blank box represent that particular gene dose not expressed in respective deficiency.
Probe set ID	Gene ID	Gene Name/Description	ND_K Regulation	ND_Mg Regulation	ND_N Regulation	ND_P Regulation	ND_S Regulation
Ta.1207.1.S1_at	CA650490	12-oxophytodienoate reeducates	Up	Up
Ta.1207.1.S1_x_at	CA650490	12-oxophytodienoate reeducates	Up	Up
TaAffx.50141.3.S1_s_at	CA745229	78 KDA Glucose-Regulated Protein		Up	Up	Up	Up
Ta.9063.2.A1_x_at	CK151676	Adenosylmethionine decarboxylase family protein				Up	Up
TaAffx.119073.1.S1_at	BJ292311	Cytochrome P450			Up	Up
TaAffx.11942.1.A1_at	BJ311511	Cytochrome P450		Down	Down
Ta.14247.2.S1_at	CA722714	Dehydrin family protein	Down			Up
Ta.14247.2.S1_x_at	CA722714	Dehydrin family protein	Down			Up
Ta.20483.1.S1_at	CA718376	Dehydrin family protein			Up	Up
Ta.20483.2.S1_x_at	CD909074	Dehydrin family protein			Up	Up
Ta.26144.1.A1_at	CK214660	Fatty acyl coA reductase	Up			Down
Ta.26144.1.A1_s_at	CK214660	Fatty acyl coA reductase	Up			Down
Ta.21108.1.S1_at	CA648984	Full length mRNA sequence	Up			Down
Ta.14087.1.S1_at	BE446498	Gibberellin 20 oxidase 2	Up	Up
Ta.3784.2.S1_at	BJ267344	Glutathione S-transferase	Up	Up
Ta.6770.1.S1_s_at	BQ168403	Glycerophosphoryl diester phosphodiesterase family protein			Down	Up
Ta.26108.1.A1_s_at	CK214709	Hypothetical protein	Up	Up
Ta.667.1.A1_at	BG907987	Integral membrane HPP family protein			Down	Down
Ta.27001.2.S1_at	BJ298679	Late embryogenesis abundant protein			Up	Up
Ta.28838.2.S1_at	BJ299408	Late embryogenesis abundant protein			Up	Up
Ta.64.1.S1_at	CD906539	Metallothionein			Up	Up
Ta.9987.1.S1_x_at	CD889338	mRNA sequence			Down	Up
Ta.5145.1.S1_at	BJ282340	Nicotianamine synathase	Up		Down	Down	Up
Ta.5145.1.S1_x_at	BJ282340	Nicotianamine synathase	Up		Down	Down	Up
Ta.5145.4.S1_at	BJ286574	Nicotianamine synthase	Up		Down	Down
Ta.5549.1.S1_a_at	CK195601	Nicotianamine synthase	Up				Up
Ta.5549.2.A1_x_at	BJ281448	Nicotianamine synthase	Up				Up
Ta.21127.1.S1_at	CA607301	Nitrate/Chlorate Transporter	Up		Down
Ta.5640.2.A1_x_at	BJ286151	Peroxidase			Down	Down
Ta.3581.2.S1_x_at	CA600874	Photosystem-1 subunit-III			Down		Up
TaAffx.91995.1.A1_at	BJ287381	Prolyl Oligopeptidase homologue	Up		Down	Down
TaAffx.64258.1.A1_at	BJ307743	Purple acid phosphatase		Down	Down
Ta.9063.3.S1_at	CA606093	S-adenosylmethionine decarboxylase				Up	Up
Ta.6831.1.S1_at	BJ305885	SPX domain containing protein		Down	Down	Up
Ta.24785.1.A1_at	BG908438	Sulfoquinovosyltransferase /sulfolipid synthase		Down	Down
TaAffx.143995.24.S1_at	AJ698954	Tetratricopeptide repeat domain containing protein	Up	Up		Up	Up
Ta.12673.1.S1_at	CA638726	Transcribed gene sequence	Up		Down
Ta.13134.1.A1_at	BQ170823	Transcribed gene sequence	Up	Up		Up	Up
Ta.13989.1.S1_at	BQ788879	Transcribed gene sequence		Down	Down	Up
Ta.21039.1.S1_at	CA606888	Transcribed gene sequence	Up		Down
Ta.22453.1.S1_at	CA745977	Transcribed gene sequence		Up	Up	Up	Up
Ta.23260.1.S1_at	CA747262	Transcribed gene sequence		Up	Up	Up	Up
Ta.5972.1.A1_at	BQ165954	Transcribed gene sequence			Up	Up
TaAffx.104595.1.S1_at	CA747319	Transcribed gene sequence		Up		Up	Up
TaAffx.111546.1.S1_s_at	CA638102	Transcribed gene sequence			Down	Up
TaAffx.114235.1.S1_at	CA596310	Transcribed gene sequence		Down	Down
TaAffx.116604.1.S1_at	CD490483	Transcribed gene sequence			Up	Up
TaAffx.22814.1.S1_at	CA744694	Transcribed gene sequence			Up	Up	Up
TaAffx.50337.1.S1_at	CA745341	Transcribed gene sequence	Down		Up	Up
TaAffx.6284.1.S1_at	CA688900	Transcribed gene sequence	Up				Up
TaAffx.77682.1.S1_at	CA744247	Transcribed gene sequence		Up	Up	Up	Up
TaAffx.9237.1.S1_at	CA606590	Transcribed gene sequence			Down	Up
TaAffx.104823.1.S1_at	CA744333	Transcribed gene sequences			Up	Up
Ta.12787.1.S1_at	CD901150	Transcribed gene sequences			Up	Up
Ta.15227.1.S1_at	CA746776	Transcribed gene sequences		Up	Up	Up	Up
Ta.16716.1.S1_x_at	CA611390	Transcribed gene sequences		Down	Down
Ta.22049.1.S1_at	CD909599	Transcription activator-related protein			Up	Up
Ta.12413.1.S1_at	CA725003	Ubiquitin-specific protease 25		Down	Down	Up
