# Supplementary material for: Transcriptomic Analysis of Soil Grown T. aestivum cv. Root to Reveal the Changes in Expression of Genes in Response to Multiple Nutrients Deficiency
Source: Front Plant Sci. 2017 Jun 22;8:1025. doi: 10.3389/fpls.2017.01025 (PMC5479913; doi:10.3389/fpls.2017.01025)
Supplement: Table S3 — Key NRGs associated with different metabolic pathways under all nutrient deficiencies. [file Table3.XLSX]

## Sheet: Table S3
Table S3: Key NRGs associated with different metabolic pathways under all nutrient deficiencies.
Name of Pathways	K_deficiency_UP	K_deficiency_Down	Mg_deficiency_UP	Mg_deficiency_Down	N_deficiency_Down	N_deficiency_Up	P_deficiency_Down	P_deficiency_up	S_deficiency_up
Co-factor and vitamine metabolism.	NA	NA	NA	NA	NA	NA	BT009095,	NA	NA
Co-factor and vitamine metabolism.thiamine.	NA	NA	NA	NA	NA	NA	BT009095,	NA	NA
DNA.	NA	NA	NA	NA	NA	NA	BJ228498,BJ265819,CA499821,CD453942,CD869995,CK200238,CK210306,CK214714,CN012478,	NA	NA
DNA.repair.	NA	NA	NA	NA	NA	NA	CD453942,CK210306,	NA	NA
DNA.synthesis/chromatin structure.	NA	NA	NA	NA	NA	NA	BJ228498,BJ265819,CA499821,CD453942,CD869995,CK200238,CK214714,CN012478,	NA	NA
DNA.synthesis/chromatin structure.histone.	NA	NA	NA	NA	NA	NA	BJ228498,CD869995,CK214714,	NA	NA
N-metabolism.	NA	NA	NA	NA	NA	NA	BJ263780,	NA	NA
N-metabolism.ammonia metabolism.	NA	NA	NA	NA	NA	NA	BJ263780,	NA	NA
N-metabolism.ammonia metabolism.glutamine synthase.	NA	NA	NA	NA	NA	NA	BJ263780,	NA	NA
PS.	NA	NA	NA	NA	CK211496,CK218048,	NA	NA	NA	NA
PS.lightreaction.	NA	NA	NA	NA	CK211496,CK218048,	NA	NA	NA	NA
PS.lightreaction.photosystem I.	NA	NA	NA	NA	CK211496,	NA	NA	NA	NA
PS.lightreaction.photosystem I.PSI polypeptide subunits.	NA	NA	NA	NA	CK211496,	NA	NA	NA	NA
PS.lightreaction.photosystem II.	NA	NA	NA	NA	CK218048,	NA	NA	NA	NA
PS.lightreaction.photosystem II.PSII polypeptide subunits.	NA	NA	NA	NA	CK218048,	NA	NA	NA	NA
RNA.processing.RNA helicase.	NA	NA	NA	NA	NA	NA	CA499821,CN012478,	NA	NA
RNA.regulation of transcription.DNA methyltransferases.	NA	NA	NA	NA	NA	NA	BJ213871,	NA	NA
RNA.regulation of transcription.MYB-related transcription factor family.	NA	NA	NA	NA	NA	NA	NA	CA660679,CD373726,	NA
RNA.regulation of transcription.Nucleosome/chromatin assembly factor group.	NA	NA	NA	NA	NA	NA	CK207741,	NA	NA
RNA.regulation of transcription.bZIP transcription factor family.	NA	NA	NA	NA	NA	NA	CD453704,	NA	NA
amino acid metabolism.	NA	NA	BT009245,	NA	NA	CA683846,CK163751,	NA	NA	NA
amino acid metabolism.degradation.	NA	NA	NA	NA	NA	CA683846,CK163751,	NA	NA	NA
amino acid metabolism.degradation.aspartate family.	NA	NA	NA	NA	NA	CA683846,CK163751,	NA	NA	NA
amino acid metabolism.degradation.aspartate family.asparagine.	NA	NA	NA	NA	NA	CA683846,CK163751,	NA	NA	NA
amino acid metabolism.degradation.aspartate family.asparagine.L-asparaginase.	NA	NA	NA	NA	NA	CA683846,CK163751,	NA	NA	NA
amino acid metabolism.synthesis.	NA	NA	BT009245,	NA	NA	NA	NA	NA	NA
amino acid metabolism.synthesis.aspartate family.	NA	NA	BT009245,	NA	NA	NA	NA	NA	NA
amino acid metabolism.synthesis.aspartate family.asparagine.	NA	NA	BT009245,	NA	NA	NA	NA	NA	NA
cell wall.	NA	NA	NA	NA	NA	NA	AY543544,BJ219357,BJ303140,CA601935,CA606310,CA609165,CA611186,CA638337,CA640998,CA644687,	NA	NA
cell wall.cellulose synthesis.	NA	NA	NA	NA	NA	NA	BJ219357,BJ303140,	NA	NA
cell wall.cellulose synthesis.cellulose synthase.	NA	NA	NA	NA	NA	NA	BJ219357,BJ303140,	NA	NA
cell wall.modification.	NA	NA	NA	NA	NA	NA	AY543544,CA606310,CA609165,CA611186,CA638337,CA640998,CA644687,	NA	NA
development.	NA	NA	AJ698954,BJ266337,	NA	NA	NA	NA	AJ698954,AY148491,BJ295552,BQ166508,BQ579546,CD905348,CD913555,CD923033,	AJ698954,
development.late embryogenesis abundant.	NA	NA	NA	NA	NA	NA	NA	AY148491,BJ295552,BQ579546,CD905348,CD913555,CD923033,	NA
development.unspecified.	NA	NA	AJ698954,BJ266337,	NA	NA	NA	NA	NA	AJ698954,
hormone metabolism.	BE446498,CA650490,	NA	BE446498,CA650490,	NA	NA	NA	NA	NA	NA
hormone metabolism.brassinosteroid.	NA	NA	NA	NA	NA	NA	CA603808,	NA	NA
hormone metabolism.brassinosteroid.signal transduction.	NA	NA	NA	NA	NA	NA	CA603808,	NA	NA
hormone metabolism.brassinosteroid.signal transduction.BRI.	NA	NA	NA	NA	NA	NA	CA603808,	NA	NA
hormone metabolism.ethylene.	BE446498,	NA	BE446498,	NA	NA	NA	NA	BJ288777,	NA
hormone metabolism.ethylene.induced-regulated-responsive-activated.	NA	NA	NA	NA	NA	NA	NA	BJ288777,	NA
hormone metabolism.ethylene.synthesis-degradation.	BE446498,	NA	BE446498,	NA	NA	NA	NA	NA	NA
hormone metabolism.jasmonate.	CA650490,	NA	CA650490,	NA	NA	NA	NA	NA	NA
hormone metabolism.jasmonate.synthesis-degradation.	CA650490,	NA	CA650490,	NA	NA	NA	NA	NA	NA
hormone metabolism.jasmonate.synthesis-degradation.12-Oxo-PDA-reductase.	CA650490,	NA	CA650490,	NA	NA	NA	NA	NA	NA
lipid metabolism.	NA	NA	NA	BG908438,	BG908438,BQ161477,BQ168403,CA602830,CA671780,CA681333,	NA	BT009507,CA708151,CA720335,CD453810,CK154083,CK214660,CK216702,	NA	NA
lipid metabolism.FA synthesis and FA elongation.	NA	NA	NA	NA	NA	NA	CA720335,CK216702,	NA	NA
lipid metabolism.FA synthesis and FA elongation.beta ketoacyl CoA synthase.	NA	NA	NA	NA	NA	NA	CK216702,	NA	NA
lipid metabolism.FA synthesis and FA elongation.pyruvate DH.	NA	NA	NA	NA	NA	NA	CA720335,	NA	NA
lipid metabolism.TAG synthesis.	NA	NA	NA	NA	NA	NA	NA	CD920884,	NA
lipid metabolism.glyceral metabolism.	NA	NA	NA	NA	NA	NA	CA708151,	NA	NA
lipid metabolism.glyceral metabolism.Glycerol-3-phosphate dehydrogenase (NAD+)'.	NA	NA	NA	NA	NA	NA	CA708151,	NA	NA
lipid metabolism.glycolipid synthesis.	NA	NA	NA	BG908438,	BG908438,CA681333,	NA	NA	NA	NA
lipid metabolism.glycolipid synthesis.sulfolipid synthase.	NA	NA	NA	BG908438,	BG908438,CA681333,	NA	NA	NA	NA
lipid metabolism.lipid degradation.	CK214660,	NA	NA	NA	BQ161477,BQ168403,CA602830,CA671780,	NA	NA	NA	NA
lipid metabolism.lipid degradation.beta-oxidation.	CK214660,	NA	NA	NA	NA	NA	CK214660,	NA	NA
lipid metabolism.lipid degradation.beta-oxidation.acyl CoA reductase.	CK214660,	NA	NA	NA	NA	NA	CK214660,	NA	NA
lipid metabolism.lipid degradation.lipases.	NA	NA	NA	NA	CA671780,	NA	NA	NA	NA
lipid metabolism.lipid degradation.lipases.triacylglycerol lipase.	NA	NA	NA	NA	CA671780,	NA	NA	NA	NA
lipid metabolism.lipid degradation.lysophospholipases.	NA	NA	NA	NA	BQ161477,BQ168403,CA602830,	NA	NA	BQ168403,	NA
lipid metabolism.lipid degradation.lysophospholipases.glycerophosphodiester phosphodiesterase.	NA	NA	NA	NA	BQ161477,BQ168403,CA602830,	NA	NA	BQ168403,	NA
major CHO metabolism.	AY575717,	NA	NA	NA	NA	BJ219294,BJ247599,	NA	NA	NA
major CHO metabolism.degradation.	AY575717,	NA	NA	NA	NA	BJ219294,BJ247599,	CA606473,CD454885,	NA	NA
major CHO metabolism.degradation.sucrose.	AY575717,	NA	NA	NA	NA	BJ219294,BJ247599,	CA606473,CD454885,	NA	NA
major CHO metabolism.degradation.sucrose.invertases.	AY575717,	NA	NA	NA	NA	BJ219294,BJ247599,	CA606473,CD454885,	NA	NA
major CHO metabolism.degradation.sucrose.invertases.cell wall.	AY575717,	NA	NA	NA	NA	BJ219294,BJ247599,	CA606473,CD454885,	NA	NA
major CHO metabolism.degradation.sucrose.invertases.vacuolar.	AY575717,	NA	NA	NA	NA	NA	NA	NA	NA
metal handling.	BJ281448,BJ282340,BJ286574,CD878292,CK195601,	NA	NA	NA	BJ282340,BJ286574,	CD906539,	BJ282340,BJ286574,	CD906539,	BJ281448,BJ282340,CK195601,
misc.	BJ229788,CA639125,CA648984,	NA	NA	BJ307743,CA725003,	NA	NA	AF123609,BE446158,BJ251108,BJ282669,BJ282865,BJ283195,BJ285679,BJ286184,BQ162431,CA601935,CA603646,CA604487,CA607435,CA611322,CA612157,CA614411,CA638310,CA640640,CA641197,CA644569,CA644912,CA648984,CD454681,CD492101,CD927227,CK152019,CK152619,CK195780,CK196448,CK198851,CK199688,	NA	NA
misc.acid and other phosphatases.	NA	NA	NA	BJ307743,CA725003,	BJ307743,CA725003,CK211502,	NA	NA	CA725003,	NA
misc.cytochrome P450.	CA639125,CA648984,	NA	NA	NA	NA	NA	AF123609,BJ282865,CA648984,	NA	NA
misc.glutathione S transferases.	BJ229788,	NA	NA	NA	NA	NA	NA	CA668994,	NA
misc.peroxidases.	NA	NA	NA	NA	NA	NA	BE446158,BJ282669,BJ283195,BJ285679,BJ286184,BQ162431,CA603646,CA612157,CA614411,CA638310,CA640640,CA641197,CA644569,CD454681,CD492101,CK152619,CK195780,CK198851,CK199688,	NA	NA
misc.plastocyanin-like.	NA	NA	NA	NA	NA	NA	CA644912,	NA	NA
misc.protease inhibitor/seed storage/lipid transfer protein (LTP) family protein.	NA	NA	NA	NA	NA	NA	CA604487,CA611322,CK152019,CK196448,	NA	NA
not assigned.	NA	CA722714,CA745341,	NA	NA	NA	NA	NA	NA	NA
not assigned.unknown.	NA	CA722714,CA745341,	NA	NA	NA	NA	NA	NA	NA
nucleotide metabolism.degradation.	NA	NA	NA	NA	NA	NA	BQ162635,	NA	NA
polyamine metabolism.	NA	NA	NA	NA	NA	NA	NA	CK151676,CK169206,	CK151676,
polyamine metabolism.synthesis.	NA	NA	NA	NA	NA	NA	NA	CK151676,CK169206,	CK151676,
polyamine metabolism.synthesis.SAM decarboxylase.	NA	NA	NA	NA	NA	NA	NA	CK151676,CK169206,	CK151676,
protein.degradation.AAA type.	NA	NA	NA	NA	NA	NA	NA	CD490563,	NA
protein.degradation.cysteine protease.	NA	NA	NA	NA	NA	NA	BJ282974,CA640435,CK192992,CK195059,CK196440,CK205689,	NA	NA
protein.postranslational modification.	NA	NA	NA	NA	CA655039,CD490706,CK158750,	NA	NA	NA	NA
protein.postranslational modification.kinase.	NA	NA	NA	NA	NA	NA	BJ207672,BJ214953,CA596068,	NA	NA
protein.postranslational modification.kinase.receptor like cytoplasmatic kinase V.	NA	NA	NA	NA	NA	NA	BJ214953,	NA	NA
protein.postranslational modification.kinase.receptor like cytoplasmatic kinase VII.	NA	NA	NA	NA	NA	NA	BJ207672,CA596068,	NA	NA
protein.synthesis.ribosomal protein.prokaryotic.	NA	NA	CA747319,	NA	NA	NA	NA	NA	CA747319,
protein.synthesis.ribosomal protein.prokaryotic.mitochondrion.	NA	NA	CA747319,	NA	NA	NA	NA	CA747319,	CA747319,
protein.synthesis.ribosomal protein.prokaryotic.mitochondrion.30S subunit.	NA	NA	CA747319,	NA	NA	NA	NA	CA747319,	CA747319,
protein.synthesis.ribosomal protein.prokaryotic.mitochondrion.30S subunit.S14.	NA	NA	CA747319,	NA	NA	NA	NA	CA747319,	CA747319,
secondary metabolism.flavonoids.flavonols.	NA	NA	NA	NA	NA	NA	AJ613050,	NA	NA
secondary metabolism.isoprenoids.	CD373549,	NA	NA	NA	NA	NA	NA	NA	NA
secondary metabolism.isoprenoids.terpenoids.	CD373549,	NA	NA	NA	NA	NA	NA	NA	NA
secondary metabolism.phenylpropanoids.lignin biosynthesis.COMT.	NA	NA	NA	NA	NA	NA	CD864742,	NA	NA
signalling.G-proteins.	CA618810,	NA	NA	NA	NA	NA	NA	NA	NA
signalling.light.	NA	NA	NA	NA	NA	NA	NA	CD490526,CK211401,	NA
signalling.receptor kinases.leucine rich repeat III.	NA	NA	NA	NA	NA	NA	CA603808,	NA	NA
stress.abiotic.	NA	NA	NA	NA	NA	NA	BE443006,BJ284564,CA610934,CA615319,CA650638,CK215597,	NA	NA
stress.abiotic.cold.	NA	NA	NA	NA	NA	NA	BE443006,	NA	NA
stress.abiotic.drought/salt.	NA	NA	NA	NA	NA	NA	CA610934,CA615319,	NA	NA
stress.abiotic.unspecified.	NA	NA	NA	NA	NA	NA	BJ284564,CA650638,	NA	NA
transport.	CA607301,CD374115,	NA	NA	NA	CA607301,CA674527,CD881097,	NA	NA	BJ290445,BJ291456,BQ842799,CA743197,CA743242,	NA
transport.ABC transporters and multidrug resistance systems.	NA	NA	NA	NA	NA	NA	CA619486,CA640664,	NA	NA
transport.Major Intrinsic Proteins.	CD374115,	NA	NA	NA	NA	NA	NA	NA	NA
transport.Major Intrinsic Proteins.TIP.	CD374115,	NA	NA	NA	NA	NA	CA616310,	NA	NA
transport.misc.	NA	NA	NA	NA	NA	NA	NA	BJ290445,BJ291456,BQ842799,	NA
transport.peptides and oligopeptides.	CA607301,	NA	NA	NA	CA607301,	NA	NA	NA	NA
transport.phosphate.	NA	NA	NA	NA	CD881097,	NA	NA	CA743197,CA743242,	NA
transport.potassium.	NA	NA	NA	NA	CA674527,	NA	NA	NA	NA
