# Supplementary material for: Transcriptomic Analysis of Soil Grown T. aestivum cv. Root to Reveal the Changes in Expression of Genes in Response to Multiple Nutrients Deficiency
Source: Front Plant Sci. 2017 Jun 22;8:1025. doi: 10.3389/fpls.2017.01025 (PMC5479913; doi:10.3389/fpls.2017.01025)
Supplement: Table S4 — Identified hypergeometric P-values of genes associated with different metabolic pathways under all Nutriant dificiencies. The P value is calculated to identify the probability of perticular gene/gene group is over-represented within a functional bin at a rate higher than chance expectation. The gene/gene group has P value <0.05 was considered for futher analysis. [file Table4.XLSX]

## Sheet: Table S3
Table S4: Identified hypergeometric P values of genes associated with different metabolic pathways under all Nutriant dificiencies. The P value is calculated to identify the probability of perticular gene/gene group is over-represented within a functional bin at a rate higher than chance expectation. The gene/gene group has P value <0.05 was considered for futher analysis.
Name of Pathway	K_deficiency_Up	K_deficiency_Down	Mg_deficiency_UP	Mg_deficiency_Down	N_deficiency_Down	N_deficiency_Up	P_deficiency_Down	P_deficiency_Up	S_deficiency_Up
Co-factor and vitamine metabolism	0	0	0	0	0	0	0.0393471	0	0
Co-factor and vitamine metabolism.thiamine	0	0	0	0	0	0	0.00509143	0	0
DNA	0	0	0	0	0	0	0.00227903	0	0
DNA.repair	0	0	0	0	0	0	0.0003929	0	0
DNA.synthesis/chromatin structure	0	0	0	0	0	0	0.00147999	0	0
DNA.synthesis/chromatin structure.histone	0	0	0	0	0	0	0.0246519	0	0
N-metabolism	0	0	0	0	0	0	0.0388427	0	0
N-metabolism.ammonia metabolism	0	0	0	0	0	0	0.0131205	0	0
N-metabolism.ammonia metabolism.glutamine synthase	0	0	0	0	0	0	0.00794718	0	0
PS.	0	0	0	0	0.0111267	0	0	0	0
PS.lightreaction	0	0	0	0	0.00323607	0	0	0	0
PS.lightreaction.photosystem I	0	0	0	0	0.0023638	0	0	0	0
PS.lightreaction.photosystem I.PSI polypeptide subunits	0	0	0	0	0.00128508	0	0	0	0
PS.lightreaction.photosystem II	0	0	0	0	0.00745815	0	0	0	0
PS.lightreaction.photosystem II.PSII polypeptide subunits	0	0	0	0	0.0023638	0	0	0	0
RNA.processing.RNA helicase	0	0	0	0	0	0	0.0042837	0	0
RNA.regulation of transcription.DNA methyltransferases	0	0	0	0	0	0	0.00565543	0	0
RNA.regulation of transcription.MYB-related transcription factor family	0	0	0	0	0	0	0	0.000162406	0
RNA.regulation of transcription.Nucleosome/chromatin assembly factor group	0	0	0	0	0	0	0.0050391	0	0
RNA.regulation of transcription.bZIP transcription factor family	0	0	0	0	0	0	0.0453982	0	0
amino acid metabolism	0	0	0.01795	0	0	0.00150141	0	0	0
amino acid metabolism.degradation	0	0	0	0	0	8.11e-05	0	0	0
amino acid metabolism.degradation.aspartate family	0	0	0	0	0	2.48e-06	0	0	0
amino acid metabolism.degradation.aspartate family.asparagine	0	0	0	0	0	4.45e-10	0	0	0
amino acid metabolism.degradation.aspartate family.asparagine.L-asparaginase	0	0	0	0	0	4.45e-10	0	0	0
amino acid metabolism.synthesis	0	0	0.00902234	0	0	0	0	0	0
amino acid metabolism.synthesis.aspartate family	0	0	0.00127584	0	0	0	0	0	0
amino acid metabolism.synthesis.aspartate family.asparagine	0	0	0.000134444	0	0	0	0	0	0
cell wall	0	0	0	0	0	0	5.89e-05	0	0
cell wall.cellulose synthesis	0	0	0	0	0	0	0.00624508	0	0
cell wall.cellulose synthesis.cellulose synthase	0	0	0	0	0	0	0.00227903	0	0
cell wall.modification	0	0	0	0	0	0	1.78e-06	0	0
development	0.0660769	0	0.00205242	0	0	0	0.726025	2.65e-05	0.0220999
development.late embryogenesis abundant	0	0	0	0	0	0	0	2.18e-11	0
development.unspecified	0.0561265	0	0.0016156	0	0	0	0.657594	0.0978477	0.0183384
hormone metabolism	0.00815826	0	0.00175685	0	0	0	0.424744	0.336943	0
hormone metabolism.brassinosteroid	0	0	0	0	0	0	0.0289005	0	0
hormone metabolism.brassinosteroid.signal transduction	0	0	0	0	0	0	0.0050391	0	0
hormone metabolism.brassinosteroid.signal transduction.BRI	0	0	0	0	0	0	0.0024362	0	0
hormone metabolism.ethylene	0.00750369	0	0.00205242	0	0	0	0	0.0474245	0
hormone metabolism.ethylene.induced-regulated-responsive-activated	0	0	0	0	0	0	0	0.00340379	0
hormone metabolism.ethylene.synthesis-degradation	0.00291508	0	0.00102169	0	0	0	0	0	0
hormone metabolism.jasmonate	0.0033773	0	0.00106287	0	0	0	0	0	0
hormone metabolism.jasmonate.synthesis-degradation	0.0033773	0	0.00106287	0	0	0	0	0	0
hormone metabolism.jasmonate.synthesis-degradation.02-Oxo-PDA-reductase	0.00114817	0	0.00027976	0	0	0	0	0	0
lipid metabolism	0.0626818	0	0	0.00425881	1.36e-05	0	0.00794718	0.115135	0
lipid metabolism.FA synthesis and FA elongation	0	0	0	0	0	0	0.0457248	0	0
lipid metabolism.FA synthesis and FA elongation.beta ketoacyl CoA synthase	0	0	0	0	0	0	0.015216	0	0
lipid metabolism.FA synthesis and FA elongation.pyruvate DH	0	0	0	0	0	0	0.0050391	0	0
lipid metabolism.TAG synthesis	0	0	0	0	0	0	0	0.000279968	0
lipid metabolism.glyceral metabolism	0	0	0	0	0	0	0.00509143	0	0
lipid metabolism.glyceral metabolism.Glycerol-3-phosphate dehydrogenase (NAD+)	0	0	0	0	0	0	0.0024362	0	0
lipid metabolism.glycolipid synthesis	0	0	0	4.52e-06	3.95e-06	0	0	0	0
lipid metabolism.glycolipid synthesis.sulfolipid synthase	0	0	0	1.81e-06	9.77e-07	0	0	0	0
lipid metabolism.lipid degradation	0.00808778	0	0	0	6.16e-06	0	0.175169	0.0529418	0
lipid metabolism.lipid degradation.beta-oxidation	0.00184847	0	0	0	0	0	0.034802	0	0
lipid metabolism.lipid degradation.beta-oxidation.acyl CoA reductase	0.000408228	0	0	0	0	0	0.00680117	0	0
lipid metabolism.lipid degradation.lipases	0	0	0	0	0.00274775	0	0	0	0
lipid metabolism.lipid degradation.lipases.triacylglycerol lipase	0	0	0	0	0.00160163	0	0	0	0
lipid metabolism.lipid degradation.lysophospholipases	0	0	0	0	3.95e-06	0	0	0.0101928	0
lipid metabolism.lipid degradation.lysophospholipases.glycerophosphodiester phosphodiesterase	0	0	0	0	2.1e-07	0	0	0.00165357	0
major CHO metabolism	0.0176318	0	0	0	0	0.000273101	0.11282	0	0
major CHO metabolism.degradation	0.00808778	0	0	0	0	8.11e-05	0.0457248	0	0
major CHO metabolism.degradation.sucrose	0.00493366	0	0	0	0	3.74e-05	0.0232671	0	0
major CHO metabolism.degradation.sucrose.invertases	0.00260265	0	0	0	0	8.01e-06	0.00794718	0	0
major CHO metabolism.degradation.sucrose.invertases.cell wall	0.00144985	0	0	0	0	2.53e-06	0.0042837	0	0
major CHO metabolism.degradation.sucrose.invertases.vacuolar	0.000354208	0	0	0	0	0	0	0	0
metal handling	4.41e-10	0	0	0	0.000373501	0.000868358	0.0136037	0.020758	1.36e-07
misc	0.0439255	0	0	0.00375819	0.193199	0	3.35e-10	0.746766	0
misc.acid and other phosphatases	0	0	0	1.43e-06	1.18e-05	0	0	0.0191152	0
misc.cytochrome P450	0.00152612	0	0	0	0	0	0.0246519	0	0
misc.glutathione S transferases	0.00487883	0	0	0	0	0	0	0.0281013	0
misc.peroxidases	0	0	0	0	0	0	0	0	0
misc.plastocyanin-like	0	0	0	0	0	0	0.0410955	0	0
misc.protease inhibitor/seed storage/lipid transfer protein (LTP) family protein. [2,82]	0	0	0	0	0	0	0.000286364	0	0
not assigned	0.999939	0.00256	0.708722	0.705795	0.971016	0.325781	0	0.969652	0.79806
not assigned.unknown	0.999939	0.0025625	0.708722	0.705795	0.971016	0.325781	0	0.969652	0.79806
nucleotide metabolism.degradation	0	0	0	0	0	0	0.0370846	0	0
polyamine metabolism	0	0	0	0	0	0	0	0.000278414	0.000153246
polyamine metabolism.synthesis.	0	0	0	0	0	0	0	0.000216709	0.000135596
polyamine metabolism.synthesis.SAM decarboxylase	0	0	0	0	0	0	0	3.4e-05	3.89e-05
protein.degradation.AAA type	0	0	0	0	0	0	0	0.0101928	0
protein.degradation.cysteine protease	0	0	0	0	0	0	4.79e-06	0	0
protein.postranslational modification	0.132493	0	0	0	0.0251071	0	0.35318	0.584691	0
protein.postranslational modification.kinase	0	0	0	0	0	0	0.00811838	0	0
protein.postranslational modification.kinase.receptor like cytoplasmatic kinase V	0	0	0	0	0	0	0.0024362	0	0
protein.postranslational modification.kinase.receptor like cytoplasmatic kinase VII	0	0	0	0	0	0	0.0232671	0	0
protein.synthesis.ribosomal protein.prokaryotic	0	0	0.0049618	0	0	0	0	0.101198	0.00470495
protein.synthesis.ribosomal protein.prokaryotic.mitochondrion	0	0	0.000255926	0	0	0	0	0.00317888	0.000103457
protein.synthesis.ribosomal protein.prokaryotic.mitochondrion.30S subunit	0	0	7.79e-05	0	0	0	0	0.000748605	2.36e-05
protein.synthesis.ribosomal protein.prokaryotic.mitochondrion.30S subunit.S14	0	0	1.42e-05	0	0	0	0	0.000144471	2.87e-06
secondary metabolism.flavonoids.flavonols	0	0	0	0	0	0	0.0113929	0	0
secondary metabolism.isoprenoids	0.00548963	0	0	0	0	0	0	0	0
secondary metabolism.isoprenoids.terpenoids	0.00041607	0	0	0	0	0	0	0	0
secondary metabolism.phenylpropanoids.lignin biosynthesis.COMT	0	0	0	0	0	0	0.00909691	0	0
signalling.G-proteins	0.0275376	0	0	0	0	0	0	0	0
signalling.light	0	0	0	0	0	0	0	0.000748605	0
signalling.receptor kinases.leucine rich repeat III	0	0	0	0	0	0	0.0154666	0	0
stress.abiotic	0	0	0	0	0	0	0.00909691	0	0
stress.abiotic.cold	0	0	0	0	0	0	0.0131205	0	0
stress.abiotic.drought/salt	0	0	0	0	0	0	0.0131205	0	0
stress.abiotic.unspecified	0	0	0	0	0	0	0.0154666	0	0
transport	0.0454474	0	0	0	0.04467	0	0.337085	0.0257335	0
transport.ABC transporters and multidrug resistance systems	0	0	0	0	0	0	0.0370846	0	0
transport.Major Intrinsic Proteins	0.0033773	0	0	0	0	0	0.0699421	0	0
transport.Major Intrinsic Proteins	0.000572234	0	0	0	0	0	0.00056279	0	0
transport.misc	0	0	0	0	0	0	0	0.0012354	0
transport.peptides and oligopeptides	0.00423753	0	0	0	0.0081347	0	0.0853639	0	0
transport.phosphate	0	0	0	0	0.000352077	0	0	3.04e-05	0
transport.potassium	0	0	0	0	0.00270899	0	0	0	0
