# Supplementary material for: Transcriptomic Analysis of Soil Grown T. aestivum cv. Root to Reveal the Changes in Expression of Genes in Response to Multiple Nutrients Deficiency
Source: Front Plant Sci. 2017 Jun 22;8:1025. doi: 10.3389/fpls.2017.01025 (PMC5479913; doi:10.3389/fpls.2017.01025)
Supplement: Table S5 — List of root specific samples used in Meta-analysis during Single Experiment Analysis and Compendium Wide Analysis of Genevestigator tool. [file Table5.XLSX]

## Sheet: Table S5
Table S5: List of root specific samples used in Meta analysis during Single Experiment Analysis and Compendium Wide Analysis of Genevestigator tool.
No. of Samples	Experiment ID	GEO/Array Express ID	Description	Organism
1 to 6	TA-00007	GSE12508	Transcription patterns during wheat development; GSM314254, GSM314255, GSM314256, GSM314260, GSM314261, GSM314262	Triticum aestivum
7 to 11	TA-00017	E-MEXP-1694	Transcription profiling time series of wheat roots after re-supply of sulfate to sulfate-deficient roots in hydroponic culture	Triticum aestivum
12 to 40	TA-00021	E-MEXP-971	Transcription profiling of two highly salt-tolerant wheat lines, their parental lines, and a salt-sensitive line in salt stress and control growth conditions	Triticum aestivum
41 to 63	TA-00030	E-MEXP-1488	Transcription profiling of wild emmer wheat plants with different drought stress responses grown in hydroponics and shock-drought stressed for 4 and 8 hours	Triticum aestivum
64 to 67	TA-00034	GSE30872	Expression data from Triticum aestivum L. roots; GSM765920, GSM765918, GSM765921, GSM765919	Triticum aestivum
68 to 79	TA-00042	GSE25940	Expression data from Y12-3 and A24-39 roots; GSM637504, GSM637505, GSM637506, GSM637501, GSM637502, GSM637503, GSM637510, GSM637511, GSM637512, GSM637507, GSM637508, GSM637509	Triticum aestivum
80 to 91	TA-00045	GSE42214	Wheat drought responses; GSM1035449, GSM1035450 , GSM1035453, GSM1035454, GSM1035451, GSM1035452, GSM1035455, GSM1035456, GSM1035459, GSM1035460, GSM1035457, GSM1035458	Triticum aestivum
92 to 109	TA-00071	GSE61679	Transcriptome analysis in nutrient deficient wheat roots; GSM1511240, GSM1511241, GSM1511242, GSM1511243, GSM1511244, GSM1511245, GSM1511246, GSM1511247, GSM1511248, GSM1511249, GSM1511250, GSM1511251, GSM1511252, GSM1511253, GSM1511254, GSM1511255, GSM1511256, GSM1511257	Triticum aestivum
